# Supplementary material for: A forkhead transcription factor contributes to the regulatory differences of pathogenicity in closely related fungal pathogens
Source: mLife. 2022 Mar 24;1(1):79–91. doi: 10.1002/mlf2.12011 (PMC10989923; doi:10.1002/mlf2.12011)
Supplement: Supplementary file 2 — Supporting information. [file MLF2-1-79-s001.xlsx]

## Sheet: Sheet1
Table S1: Strains used in this study
Strains	Genotype	Source
H99α	Cryptococcus neoformans var. grubii, MAT α	Bahn YS
KN99α	Cryptococcus neoformans var. grubii, MAT α	Heitman J
R265α	Cryptococcus deuterogattii VGⅡ R265, MAT α	Heitman J
TF deletion set	H99α, CNAG_03116::NAT	Bahn YS
kwx173	H99α, CNAG_03116::NEO	This study
kwx296	H99α, CNAG_00654::NAT	This study
kwx297	H99α, CNAG_00654::NAT	This study
cyy245	R265α, CNBG_2465::NAT	This study
cyy246	R265α, CNBG_2465::NAT	This study
kwx308	R265α, CNBG_1275::NAT	This study
kwx309	R265α, CNBG_1275::NAT	This study
kwx299	H99α，CNAG_03116::NAT,PCnH3-HCM1-2Xflag::G418	This study
kwx302	H99α，CNAG_03116::NAT,PCnH3-SRX1::G418	This study
kwx306	H99α，CNAG_00654::NAT,PCnH3-HCM1::G418	This study
kwx304	H99α，CNAG_00654::NAT,PCnH3-SRX1::G418	This study
W140	Cryptococcus neoformans var. grubii (Clinical isolate)	This study
W141	Cryptococcus neoformans var. grubii (Clinical isolate)	This study
W148	Cryptococcus neoformans var. grubii (Clinical isolate)	This study
W150	Cryptococcus neoformans var. grubii (Clinical isolate)	This study
W153	Cryptococcus neoformans var. grubii (Clinical isolate)	This study
W154	Cryptococcus neoformans var. grubii (Clinical isolate)	This study
W157	Cryptococcus neoformans var. grubii (Clinical isolate)	This study
W2709	Cryptococcus neoformans var. grubii (Clinical isolate)	This study
W2714	Cryptococcus neoformans var. grubii (Clinical isolate)	This study
W2715	Cryptococcus neoformans var. grubii (Clinical isolate)	This study
W2780	Cryptococcus neoformans var. grubii (Clinical isolate)	This study
W2781	Cryptococcus neoformans var. grubii (Clinical isolate)	This study
W2874	Cryptococcus neoformans var. grubii (Clinical isolate)	This study
W3301	Cryptococcus neoformans var. grubii (Clinical isolate)	This study
W3308	Cryptococcus neoformans var. grubii (Clinical isolate)	This study
W3315	Cryptococcus neoformans var. grubii (Clinical isolate)	This study
W3318	Cryptococcus neoformans var. grubii (Clinical isolate)	This study
W3319	Cryptococcus neoformans var. grubii (Clinical isolate)	This study
W1010	Cryptococcus deuterogattii (Clinical isolate)	This study
W1014	Cryptococcus deuterogattii (Clinical isolate)	This study
W1015	Cryptococcus deuterogattii (Clinical isolate)	This study
W2515	Cryptococcus deuterogattii (Clinical isolate)	This study
W3271	Cryptococcus deuterogattii (Clinical isolate)	This study
W3276	Cryptococcus deuterogattii (Clinical isolate)	This study
W3280	Cryptococcus deuterogattii (Clinical isolate)	This study
W3281	Cryptococcus deuterogattii (Clinical isolate)	This study
W3283	Cryptococcus deuterogattii (Clinical isolate)	This study
W3284	Cryptococcus deuterogattii (Clinical isolate)	This study
W3287	Cryptococcus deuterogattii (Clinical isolate)	This study
W3292	Cryptococcus deuterogattii (Clinical isolate)	This study
W3296	Cryptococcus deuterogattii (Clinical isolate)	This study
W4390	Cryptococcus deuterogattii (Clinical isolate)	This study
W4391	Cryptococcus deuterogattii (Clinical isolate)	This study
W4393	Cryptococcus deuterogattii (Clinical isolate)	This study
W4394	Cryptococcus deuterogattii (Clinical isolate)	This study
W4405	Cryptococcus deuterogattii (Clinical isolate)	This study
W4413	Cryptococcus deuterogattii (Clinical isolate)	This study
kwx326	W153, CNAG_03116::NAT	This study
kwx327	W153, CNAG_03116::NAT	This study
kwx332	KN99α, CNAG_03116::NAT	This study
kwx333	KN99α, CNAG_03116::NAT	This study
kwx317	W1014, CNBG_2465::NAT	This study
kwx318	W1014, CNBG_2465::NAT	This study
kwx320	W3276, CNBG_2465::NAT	This study
kwx321	W3276, CNBG_2465::NAT	This study
kwx292	H99α, CNAG_05265::NAT	This study
kwx336	H99α，CNAG_03116::NAT,PCnH3-HCM1(R265)::G418	This study
kwx343	R265α, CNBG_2465::NAT,PCnH3-HCM1(H99)::G418	This study
