# Supplementary material for: A forkhead transcription factor contributes to the regulatory differences of pathogenicity in closely related fungal pathogens
Source: mLife. 2022 Mar 24;1(1):79–91. doi: 10.1002/mlf2.12011 (PMC10989923; doi:10.1002/mlf2.12011)
Supplement: Supplementary file 3 — Supporting information. [file MLF2-1-79-s002.xlsx]

## Sheet: primers
Table S2: Primers used in this study
Comments	Primer name	Sequence
HCM1 (CNAG_03116) deletion	HCM1 (CNAG_03116)-TEST-F	ATGAACTGCGTGCTGCTACT
	HCM1 (CNAG_03116)-LEFT-F	GGTGAGCATGAGAGACGAGG
	HCM1 (CNAG_03116)-LEFT-R	CTGGCCGTCGTTTTACCGGCGGAAGTGTTGACAAAT
	HCM1 (CNAG_03116)-RIGHT-F	GTCATAGCTGTTTCCTGATTAGGGGGCGGAGGAGAAT
	HCM1 (CNAG_03116)-RIGHT-R	GTCGGTAAACGAGGAAGGGG
	HCM1 (CNAG_03116)-TEST-R	GCACCGGATGGTGATGAAGA
	HCM1 (CNAG_03116)-sgRNA-U6-R	CCAATAGTCCTTCGACGTTTAACAGTATACCCTGCCGGTG
	HCM1 (CNAG_03116)-sgRNA-gRNA-F	AAACGTCGAAGGACTATTGGGTTTTAGAGCTAGAAATAGCAAGTT
SRX1 (CNAG_00654) deletion	SRX1 (CNAG_00654)-TEST-F	GCGAAACCTGGGGAGGCGAGTCA
	SRX1 (CNAG_00654)-LEFT-F	GGATGTCAATCGCCCTCGTCG
	SRX1 (CNAG_00654)-LEFT-R	CTGGCCGTCGTTTTACCAAGAGTTGTTAGGGGGTGGC
	SRX1 (CNAG_00654)-RIGHT-F	GTCATAGCTGTTTCCTGATTTATCTGGGTGCTGGG
	SRX1 (CNAG_00654)-RIGHT-R	CATACTTCAGGCTTAAACAGGTT
	SRX1 (CNAG_00654)-TEST-R	GATCCAGTATGTGCAGCTCTCCC
	SRX1 (CNAG_00654)-sgRNA-U6-R	AGGATGTGCCGGTGCACAATAACAGTATACCCTGCCGGTG
	SRX1 (CNAG_00654)-sgRNA-gRNA-F	ATTGTGCACCGGCACATCCTGTTTTAGAGCTAGAAATAGCAAGTT
HCM1 (CNBG_2465) deletion	HCM1 (CNBG_2465)-TEST-F	AGACACCTTTGTGGTGGTGG
	HCM1 (CNBG_2465)-LEFT-F	ACTCGCACAAGTACCCTCCT
	HCM1 (CNBG_2465)-LEFT-R	CTGGCCGTCGTTTTACCGCCAGTTGGCACAGTTCAT
	HCM1 (CNBG_2465)-RIGHT-F	GTCATAGCTGTTTCCTG CCCAGCCATGAGTATGAGGC
	HCM1 (CNBG_2465)-RIGHT-R	TTGGCAGATTCGCCTTAGCA
	HCM1 (CNBG_2465)-TEST-R	TTCAGGCGGTTGGTGAACAT
	HCM1 (CNBG_2465)-sgRNA-U6-R	CTGTAAGCTCTGGGACCAGT AACAGTATACCCTGCCGGTG
	HCM1 (CNBG_2465)-sgRNA-gRNA-F	ACTGGTCCCAGAGCTTACAGGTTTTAGAGCTAGAAATAGCAAGTT
SRX1 (CNBG_1275) deletion	SRX1 (CNBG_1275)-TEST-F	TGTGCTGTTGCCCAACTTTTCCG
	SRX1 (CNBG_1275)-LEFT-F	GAACTCGCTGCCACCTACGCCGC
	SRX1 (CNBG_1275)-LEFT-R	CTGGCCGTCGTTTTACTGTCAGAAATAGCAAGTCAAG
	SRX1 (CNBG_1275)-RIGHT-F	GTCATAGCTGTTTCCTGTGTCGAAAGCCTACATATTACCC
	SRX1 (CNBG_1275)-RIGHT-R	GCCACGCGAACGCATCATTAGCC
	SRX1 (CNBG_1275)-TEST-R	CGTAGACTAATCTCCACGTTTCA
	SRX1 (CNBG_1275)-sgRNA-U6-R	CCGCACAACAGACCTCTGATAACAGTATACCCTGCCGGTG
	SRX1 (CNBG_1275)-sgRNA-gRNA-F	ATCAGAGGTCTGTTGTGCGGGTTTTAGAGCTAGAAATAGCAAGTT
HCM1 (CNAG_03116) overexpression	HCM1-Fse1-F	CTCAGTACATTTATCACAGGCCGGCCGGCGACTATGCCTGGAGCTTTGATT
	HCM1-Sgf1-R	TTTTTCCATCTTCTCTTTGCGATCGCTCATGGCTGGCCGTAAAGCTCATC
	HCM1-Pac1-R	CTACTGCTACTGTAACCCTTAATTAAGGCGGTTGGAGCAGAGAGATT
SRX1 (CNAG_00654) overexpression	SRX1-Fse1-F	CTCAGTACATTTATCACAGGCCGGCCGAGAAATATGTCCACCCTCGCCCAAC
	SRX1-Pac1-R	CTACTGCTACTGTAACCCTTAATTAACTAGAAGGGCGACCCAGCACCCAG
SRX1 qPCR	SRX1 RT-F	CTTTCACCCCAATAGAAGTCGTT
	SRX1 RT-R	TCGCTCTTATCGTTTCCCATC
ChIP-qPCR primer	SRX1 P-F1	GAGAGGAGAACCACCCTTCGT
	SRX1 P-R1	GCACGCATTTGCATCTTGCT
HCM1 (CNBG_2465) overexpression	HCM1(CNBG_2465)-Fse1-F	CTCAGTACATTTATCACAGGCCGGCCGGCAACTATGCCTGGAGCTTTGACTAAGCTA
	HCM1(CNBG_2465)-Pac1-R	TACTGCTACTGTAACCCTTAATTAATTAGCGCTCATCATCCTCTAGTTCAT
SRX1 (CNBG_1275) overexpression	SRX1(CNBG_1275)-Fse1-F	CTCAGTACATTTATCACAGGCCGGCCAGGCAATATGTCCACCCCCGCACAAC
	SRX1(CNBG_1275)-Pac1-R	CTACTGCTACTGTAACCCTTAATTAACTAAAAAGGCGACCCAGAACCGAGAT
CAT2 (CNAG_05265) deletion	CAT2 (CNAG_05265)-TEST-F	TTTACCGATCATCGAACTCC
	CAT2 (CNAG_05265)-LEFT-F	CACACTTTCAATACTTTCTGGCTCT
	CAT2 (CNAG_05265)-LEFT-R	CTGGCCGTCGTTTTACCCAAGTAAGAAGCCTGACAAT
	CAT2 (CNAG_05265)-RIGHT-F	GTCATAGCTGTTTCCTGTCTCGCACCGCTGTCTTGATA
	CAT2 (CNAG_05265)-RIGHT-R	GGCAAGACGGCCGGCAACGGTACAA
	CAT2 (CNAG_05265)-TEST-R	CGGAAGGGTTGCTGGTTACTG
	CAT2 (CNAG_05265)-sgRNA-U6-R	CGACAATGGTGCCGGGCATTAACAGTATACCCTGCCGGTG
	CAT2 (CNAG_05265)-sgRNA-gRNA-F	AATGCCCGGCACCATTGTCGGTTTTAGAGCTAGAAATAGCAAGTT
