# Supplementary material for: A forkhead transcription factor contributes to the regulatory differences of pathogenicity in closely related fungal pathogens
Source: mLife. 2022 Mar 24;1(1):79–91. doi: 10.1002/mlf2.12011 (PMC10989923; doi:10.1002/mlf2.12011)
Supplement: Supplementary file 4 — Supporting information. [file MLF2-1-79-s004.xlsx]

## Sheet: Sheet1
S3 Table: RNA-seq dataset for wild-type and hcm1Δ mutant strains in H99 background
Gene ID	log2(wild-type vs. hcm1Δ)	Padj	Annotation
CNAG_00001	0.383345	1	hypothetical protein
CNAG_00002	0.551951	0.186391	hypothetical protein
CNAG_00003	0.0508238	0.95745	drug transporter
CNAG_00004	0.392202	0.565872	hypothetical protein
CNAG_00005	0.770516	0.00015796	TPR repeat-containing protein
CNAG_00006	-0.50956	0.00633335	prohibitin-2
CNAG_00007	-0.305051	0.0757015	methionine-tRNA ligase
CNAG_00008	-0.0877281	0.771655	hypothetical protein
CNAG_00009	-0.460897	0.157306	calcium-binding protein
CNAG_00010	-0.134644	0.786003	cation transporter
CNAG_00011	0.618484	0.0589743	hypothetical protein
CNAG_00012	-0.17007	0.548368	hypothetical protein
CNAG_00013	-0.12649	0.397424	hypothetical protein, hypothetical protein, variant 1, hypothetical protein, variant 2
CNAG_00014	0.169606	0.643636	hypothetical protein
CNAG_00015	1.38135	0.117627	hypothetical protein
CNAG_00016	0.309224	0.335455	U6 snRNA-associated Sm-like protein LSm5
CNAG_00017	0.498276	0.33856	hypothetical protein
CNAG_00018	0.0848486	0.595224	hypothetical protein
CNAG_00019	-0.114672	0.651367	mitochondrial import inner membrane translocase subunit tim9
CNAG_00020	-0.25014	0.352253	hypothetical protein
CNAG_00021	-0.230321	0.416553	S-adenosylmethionine decarboxylase proenzyme
CNAG_00022	-0.183343	0.666488	cytochrome c heme-lyase
CNAG_00023	-0.127135	0.826102	hypothetical protein
CNAG_00024	-0.123329	0.459436	hypothetical protein, hypothetical protein, variant 1, hypothetical protein, variant 2
CNAG_00025	0.144186	0.342691	vacuolar calcium exchanger
CNAG_00026	-0.413046	0.00838334	kynurenine aminotransferase, kynurenine aminotransferase, variant
CNAG_00027	-0.0366917	0.938247	transcriptional activator
CNAG_00028	-0.0520037	0.948143	high-affinity nicotinic acid transporter, high-affinity nicotinic acid transporter, variant
CNAG_00029	0.865532	0.325828	D-3-phosphoglycerate dehydrogenase
CNAG_00030	-0.0312269	0.958633	D-3-phosphoglycerate dehydrogenase, D-3-phosphoglycerate dehydrogenase, variant
CNAG_00031	-0.329258	0.212526	hypothetical protein, hypothetical protein, variant
CNAG_00032	-0.424331	0.530869	2,4-dihydroxyhept-2-ene-1,7-dioic acid aldolase
CNAG_00033	1.55549	1	hypothetical protein
CNAG_00034	-0.270267	0.0509661	large subunit ribosomal protein L9e
CNAG_00035	0.672177	0.384438	hypothetical protein
CNAG_00036	0.812044	0.370888	SEC14 cytosolic factor
CNAG_00038	-0.225518	0.68188	Alcohol dehydrogenase
CNAG_00039	0.262902	0.567705	hypothetical protein
CNAG_00040	-0.381283	0.0900319	cytochrome P450, family 51 (sterol 14- demethylase)
CNAG_00043	0.396136	0.22799	hypothetical protein, hypothetical protein, variant
CNAG_00044	0.0611564	0.844241	ribosome assembly protein 1
CNAG_00045	0.945483	0.00197353	hypothetical protein
CNAG_00046	-0.0750903	0.708538	26S proteasome regulatory subunit N8
CNAG_00047	0.697801	0.00351219	pyruvate dehydrogenase kinase
CNAG_00048	-0.348715	0.792273	Sugar transporter
CNAG_00049	0.132988	0.519038	hypothetical protein
CNAG_00050	0.0190709	0.968946	hypothetical protein
CNAG_00051	0.41169	0.615128	putative set3c deacetylase complex subunit
CNAG_00052	0.8132	0.0593111	hypothetical protein
CNAG_00053	0.670838	0.195932	hypothetical protein
CNAG_00054	-0.275719	0.240185	hypothetical protein
CNAG_00055	-0.415567	0.210851	hypothetical protein
CNAG_00056	-0.221127	0.582665	hypothetical protein
CNAG_00057	0.488643	0.255659	fructose-1,6-bisphosphatase I
CNAG_00058	-0.502723	0.000266379	T-complex protein 1 subunit epsilon
CNAG_00059	0.235392	0.567705	hypothetical protein
CNAG_00060	0.131465	0.699763	chaperone regulator, chaperone regulator, variant
CNAG_00061	-0.738406	2.15e-14	citrate synthase, mitochondrial
CNAG_00062	-0.24439	0.388408	26S proteasome regulatory subunit N3
CNAG_00063	-0.128656	0.777981	Histone H3
CNAG_00064	-0.129101	0.728799	COPII-coated vesicle protein
CNAG_00065	-0.374092	0.00557962	ran-binding protein 1
CNAG_00066	-0.298063	0.000493687	membrane protein
CNAG_00067	0.215773	0.541017	protein translocase SEC61 complex gamma subunit
CNAG_00068	-0.805149	0.287626	specific RNA polymerase II transcription factor
CNAG_00069	-0.228287	0.744571	hypothetical protein
CNAG_00070	0.0797745	0.851819	hypothetical protein
CNAG_00072	0.0446018	0.927645	protein disulfide-isomerase
CNAG_00073	0.398974	0.00486423	nuclear mRNA splicing protein
CNAG_00074	0.0606766	0.883242	protein PNS1
CNAG_00075	0.798162	0.00456734	hypothetical protein
CNAG_00076	0.196577	0.620848	A/G-specific adenine glycosylase
CNAG_00077	-0.0921149	0.859297	solute carrier family 26 (sodium-independent sulfate anion transporter), member 11
CNAG_00078	-0.915091	0.0668338	vacuolar protein
CNAG_00079	-1.11207	0.0315556	hypothetical protein
CNAG_00080	1.36098	1	hypothetical protein
CNAG_00081	-0.126177	0.666644	pre-mRNA-processing factor 6
CNAG_00082	-0.121219	0.769319	cytosolic Fe-S cluster assembly factor CFD1
CNAG_00083	0.115093	0.694341	hypothetical protein
CNAG_00084	-0.265455	0.0395418	glutamine-tRNA ligase
CNAG_00085	0.137645	0.773646	histone chaperone ASF1
CNAG_00086	-0.650433	0.0447731	N2,N2-dimethylguanosine tRNA methyltransferase
CNAG_00087	-0.168629	0.628979	hypothetical protein
CNAG_00088	-0.118088	0.694855	prohibitin PHB1
CNAG_00089	-0.23595	0.648849	exosome complex component RRP4
CNAG_00090	0.0298928	0.954224	hypothetical protein, hypothetical protein, variant
CNAG_00091	1.28608	0.301996	hypothetical protein
CNAG_00092	0.444341	0.0869361	mitochondrial protein
CNAG_00093	0.127453	0.742222	hypothetical protein
CNAG_00094	-0.35798	0.130774	NAD-dependent epimerase/dehydratase
CNAG_00095	-0.275731	0.467033	hypothetical protein
CNAG_00096	-0.012351	0.972036	hypothetical protein
CNAG_00097	0.503006	0.344693	myo-inositol transporter, putative
CNAG_00098	0.452902	0.124918	palmitoyl-protein thioesterase
CNAG_00099	0.243794	0.39261	minichromosome maintenance protein 3
CNAG_00100	-0.721272	7.63e-10	stress-induced-phosphoprotein 1
CNAG_00101	-0.632069	0.117488	hypothetical protein
CNAG_00104	-0.866357	0.000458222	elongation factor 3
CNAG_00105	0.769465	0.348903	pyridoxal reductase
CNAG_00106	0.286864	0.188462	Two-component-like sensor kinase
CNAG_00107	0.379605	0.00436684	hypothetical protein
CNAG_00108	0.302941	0.0631223	RuvB-like helicase 1
CNAG_00109	-0.335629	0.0142515	large subunit ribosomal protein L34, large subunit ribosomal protein L34, variant
CNAG_00110	-0.52645	0.0395418	hypothetical protein
CNAG_00111	-0.326179	0.0589996	splicing factor 3A subunit 1
CNAG_00115	-0.035573	0.942639	chlorophyll synthesis pathway protein BchC
CNAG_00116	-0.355225	0.0139089	small subunit ribosomal protein S3
CNAG_00117	-0.826282	0.000494778	c-14 sterol reductase
CNAG_00118	-0.123015	0.527021	hypothetical protein
CNAG_00119	-0.299969	0.0621067	hypothetical protein
CNAG_00120	-0.216768	0.487625	hypothetical protein
CNAG_00121	-0.00805356	0.980911	glycerol-3-phosphate dehydrogenase (NAD())
CNAG_00122	-0.179989	0.69542	Alpha-amylase
CNAG_00123	0.666203	0.0939021	hypothetical protein
CNAG_00124	-0.272123	0.657255	Capsule structure designer protein
CNAG_00125	-0.00965432	0.992946	Putative regulator of G-protein signaling protein
CNAG_00126	-0.91395	0.00106489	2-deoxy-D-gluconate 3-dehydrogenase
CNAG_00127	-0.103892	0.757893	hypothetical protein
CNAG_00128	0.259608	0.569132	hypothetical protein
CNAG_00129	-0.138677	0.809483	hypothetical protein
CNAG_00130	0.640589	0.0798508	CAMK/CAMK1/CAMK1-RCK protein kinase
CNAG_00131	0.967767	0.137158	Alcohol dehydrogenase
CNAG_00132	0.207822	0.551226	hypothetical protein, hypothetical protein, variant
CNAG_00133	0.492983	0.00927864	hypothetical protein
CNAG_00134	0.692967	0.000154332	hypothetical protein
CNAG_00135	0.636229	0.00686257	cyclophilin
CNAG_00136	-0.239743	0.230226	ubiquitin-activating enzyme E1
CNAG_00137	0.309022	0.653464	hypothetical protein
CNAG_00138	-0.187102	0.59109	ubiquinone biosynthesis methyltransferase
CNAG_00139	0.549525	0.444568	hypothetical protein
CNAG_00140	-0.0282447	0.92418	U1 small nuclear ribonucleoprotein 70kDa
CNAG_00141	0.101927	0.842685	monooxygenase
CNAG_00142	0.126394	0.784722	hypothetical protein
CNAG_00143	-0.784954	6.93e-06	phosphoribosylaminoimidazolesuccinocarboxamide synthase
CNAG_00144	-0.439984	2.78e-05	hypothetical protein, hypothetical protein, variant
CNAG_00145	0.11455	0.679194	actin-2
CNAG_00146	-0.142385	0.51212	5'/3'-nucleotidase SurE
CNAG_00147	-0.303348	0.0154591	pre-mRNA-processing-splicing factor 8
CNAG_00148	-0.258967	0.304222	hypothetical protein
CNAG_00149	-0.646593	0.0923184	NADH dehydrogenase (ubiquinone) 1 alpha subcomplex 4
CNAG_00150	-0.00757258	0.983976	peptidase
CNAG_00151	-0.369959	0.0399427	transcription elongation regulator 1
CNAG_00152	0.175308	0.265755	hypothetical protein
CNAG_00153	0.039666	0.917868	hypothetical protein, hypothetical protein, variant
CNAG_00154	-0.267046	0.529317	oxidoreductase
CNAG_00155	-1.20447	1	hypothetical protein
CNAG_00156	0.0303905	0.942639	Putative zinc finger transcription factor
CNAG_00157	-0.0170624	0.945767	hypothetical protein
CNAG_00158	0.229826	0.1254	glycosyltransferase
CNAG_00159	0.104181	0.888163	hypothetical protein
CNAG_00160	-0.34202	0.74877	hypothetical protein
CNAG_00161	-0.403142	0.747878	auxin-induced protein
CNAG_00162	-0.320071	0.651176	alternative oxidase, mitochondrial
CNAG_00163	0.17598	0.67837	general transcription factor 3C polypeptide 4, general transcription factor 3C polypeptide 4, variant
CNAG_00164	0.794722	0.00278484	hypothetical protein
CNAG_00165	-0.536727	0.214616	methylthioadenosine phosphorylase
CNAG_00166	-0.649183	0.0948692	ATP-dependent RNA helicase DBP8
CNAG_00167	-0.0517512	0.942213	hypothetical protein
CNAG_00171	0.749842	0.0860247	peroxin-2
CNAG_00172	0.380489	0.320982	kinesin
CNAG_00173	0.679461	0.145204	hypothetical protein
CNAG_00174	0.349727	0.283252	hypothetical protein
CNAG_00175	0.0656152	0.665278	hypothetical protein
CNAG_00176	-0.218195	0.331381	glutamate carboxypeptidase, glutamate carboxypeptidase, variant
CNAG_00177	0.685961	0.216836	hypothetical protein
CNAG_00178	0.501702	0.295284	DNA repair protein REV1
CNAG_00179	0.295135	0.813904	guanine nucleotide-binding protein subunit alpha, guanine nucleotide-binding protein subunit alpha, variant
CNAG_00180	0.691103	0.00236189	ubiquitin carboxyl-terminal hydrolase L3
CNAG_00181	0.500296	0.0257929	macrophage erythroblast attacher isoform 1
CNAG_00182	-0.104098	0.83752	retrograde transporter, retrograde transporter, variant
CNAG_00183	0.0868586	0.926832	alternative cyclin Pcl12, alternative cyclin Pcl12, variant
CNAG_00184	-0.327134	0.297707	pre-mRNA cleavage complex 2 protein Pcf11
CNAG_00185	0.358643	0.25835	hypothetical protein
CNAG_00186	0.390584	0.0967535	mitotic spindle organizing protein 1
CNAG_00187	0.219745	0.391193	ubiquitin carboxyl-terminal hydrolase 1
CNAG_00188	0.343837	0.476956	endoplasmic reticulum protein
CNAG_00189	0.310208	0.636029	hypothetical protein
CNAG_00190	-0.102756	0.782146	hypothetical protein
CNAG_00191	0.489934	0.506944	etoposide-induced protein
CNAG_00192	-0.0433386	0.915849	hypothetical protein
CNAG_00193	-0.222515	0.467033	GATA type zinc finger protein asd-4
CNAG_00194	0.323135	0.249082	hypothetical protein
CNAG_00195	0.57819	0.0152563	exosome complex protein LRP1
CNAG_00229	0.458722	0.54384	hypothetical protein
CNAG_00231	0.263469	0.0965517	hypothetical protein
CNAG_00232	-0.20166	0.356356	large subunit ribosomal protein L30e
CNAG_00233	-0.412103	0.447346	chaperone protein
CNAG_00234	0.115583	0.792273	tRNA-dihydrouridine synthase 4
CNAG_00235	0.243391	0.259776	amt family ammonium transporter
CNAG_00236	0.313744	0.523354	8-Amino-7-oxononanoate synthase
CNAG_00237	-0.776224	0.000378794	3-isopropylmalate dehydratase, large subunit
CNAG_00238	-0.57032	0.000389279	isoleucine-tRNA ligase
CNAG_00239	0.425881	0.501491	hypothetical protein
CNAG_00240	-0.0888781	0.811547	hypothetical protein
CNAG_00241	-0.0529564	0.928607	protein AIR1/2
CNAG_00242	2.01922	1	hypothetical protein
CNAG_00243	0.0963128	0.899819	hypothetical protein
CNAG_00246	-0.114623	0.769436	hypothetical protein
CNAG_00247	0.191828	0.554539	alpha-aminoadipic semialdehyde synthase
CNAG_00248	0.27449	0.382041	ESCRT-II complex subunit VPS36
CNAG_00249	-0.158713	0.643802	hypothetical protein
CNAG_00250	-0.697893	0.00202522	hypothetical protein
CNAG_00251	0.239287	0.608155	hypothetical protein
CNAG_00252	-0.0640239	0.922743	transcription elongation factor B, polypeptide 1, transcription elongation factor B, polypeptide 1, variant
CNAG_00253	-0.0597579	0.916991	hypothetical protein
CNAG_00254	0.374214	0.314916	NADH dehydrogenase
CNAG_00255	-0.216534	0.33222	hypothetical protein
CNAG_00256	-0.476739	0.00597224	Aspartate-semialdehyde dehydrogenase
CNAG_00257	0.280917	0.302184	kinesin family member 21A, kinesin family member 21A, variant
CNAG_00258	-0.114138	0.80089	hypothetical protein
CNAG_00259	-0.23353	0.613145	bud site selection protein
CNAG_00260	-0.265691	0.22586	transformer-2 protein
CNAG_00261	-0.469939	0.00428415	hypothetical protein
CNAG_00262	0.0614002	0.681751	hypothetical protein, hypothetical protein, variant
CNAG_00263	0.324351	0.525483	serine/threonine/tyrosine-interacting protein
CNAG_00264	0.671756	0.0961181	nuclease I, nuclease I, variant
CNAG_00265	0.298169	0.172055	isopentenyl-diphosphate delta-isomerase
CNAG_00266	-0.264632	0.22799	hypothetical protein
CNAG_00267	0.187544	0.427629	hypothetical protein
CNAG_00268	-0.235044	0.490382	acetolactate synthase, mitochondrial
CNAG_00269	-0.37614	0.563649	Sorbitol dehydrogenase
CNAG_00270	0.0900854	0.775615	mitochondrial protein
CNAG_00271	-0.0265603	0.884342	INO80 complex subunit C
CNAG_00272	-0.213679	0.398392	hypothetical protein
CNAG_00273	-0.182382	0.566154	hypothetical protein
CNAG_00274	0.840361	4.72e-05	hypothetical protein
CNAG_00275	-0.016412	0.95266	hypothetical protein
CNAG_00276	-0.527489	0.337602	hypothetical protein
CNAG_00277	0.134088	0.553645	hypothetical protein
CNAG_00278	-0.403909	0.0547321	methionine aminopeptidase, type I
CNAG_00279	-0.0617668	0.845167	hypothetical protein
CNAG_00280	-0.392205	0.19854	complement component 1 Q subcomponent-binding protein, mitochondrial
CNAG_00283	0.239937	0.474132	hypothetical protein
CNAG_00284	0.0915269	0.897391	efflux protein EncT, efflux protein EncT, variant
CNAG_00285	0.345658	0.52332	hypothetical protein
CNAG_00286	-0.0700467	0.85185	putative nuclear polyadenylated mRNA-binding protein
CNAG_00287	-0.506491	0.00366649	cytoplasmic protein
CNAG_00288	0.156012	0.670792	oligoribonuclease
CNAG_00289	-0.0342845	0.917457	hypothetical protein
CNAG_00290	-0.139629	0.768657	Aminopeptidase
CNAG_00291	0.109384	0.847275	hypothetical protein
CNAG_00292	-0.243837	0.501993	zinc finger protein
CNAG_00293	-0.485866	0.0393701	Ras-like protein
CNAG_00294	-0.416542	0.0944891	splicing factor 45
CNAG_00295	-0.105438	0.843435	hypothetical protein
CNAG_00299	0.0507921	0.883242	DNA repair protein rad5
CNAG_00300	0.00620246	0.976558	gamma-tubulin complex component 2
CNAG_00301	0.343555	0.630266	hypothetical protein
CNAG_00302	0.737119	0.105386	hypothetical protein
CNAG_00303	0.140432	0.911026	high-affinity nicotinic acid transporter, high-affinity nicotinic acid transporter, variant
CNAG_00304	0.0515207	0.966349	hypothetical protein
CNAG_00305	-0.75723	1.87e-08	chaperone activator, chaperone activator, variant
CNAG_00306	-0.293095	0.522624	Copper-detoxifying metallothionein 2
CNAG_00307	-0.0562172	0.916768	hypothetical protein
CNAG_00308	-0.214481	0.637623	gly-X carboxypeptidase
CNAG_00309	-0.100692	0.792273	membrane protein
CNAG_00310	0.091834	0.665508	origin recognition complex subunit 5
CNAG_00311	-0.567786	0.00760446	3-hydroxyisobutyryl-CoA hydrolase
CNAG_00312	-0.346893	0.566178	Synaptobrevin
CNAG_00313	0.382295	0.299635	hypothetical protein
CNAG_00314	0.302528	0.259684	hypothetical protein
CNAG_00315	0.489137	0.177917	HHE domain-containing protein
CNAG_00316	0.59183	0.00397273	rdgB/HAM1 family non-canonical purine NTP pyrophosphatase
CNAG_00317	-0.0783775	0.895647	hypothetical protein
CNAG_00318	0.344977	0.062248	arp2/3 complex 16 kda subunit
CNAG_00319	0.227729	0.0595606	hypothetical protein, hypothetical protein, variant
CNAG_00320	-0.344445	0.551541	anaphase-promoting complex subunit 3
CNAG_00321	0.185623	1	dRaptor
CNAG_00322	0.281152	0.74877	hypothetical protein
CNAG_00323	0.681912	0.0819723	hypothetical protein
CNAG_00326	-0.0950416	0.702207	hypothetical protein
CNAG_00327	0.61527	0.249443	DASH complex subunit DAD2
CNAG_00328	-0.311022	0.00389596	DNA excision repair protein ERCC-5
CNAG_00329	-0.17573	0.319922	NADH dehydrogenase (ubiquinone) 1 beta subcomplex 8
CNAG_00330	-0.342761	0.122607	transcription factor TFIIIB component b''
CNAG_00331	0.0794523	0.861941	anon-23da protein
CNAG_00332	0.640798	0.162974	hypothetical protein
CNAG_00333	-0.250736	0.532596	hypothetical protein
CNAG_00334	-0.504464	0.000668955	hsp75-like protein
CNAG_00335	0.262106	0.235517	hypothetical protein
CNAG_00336	0.407961	0.25933	hypothetical protein
CNAG_00337	-0.398845	0.298877	hypothetical protein
CNAG_00342	-0.381562	0.185599	hypothetical protein
CNAG_00343	-0.0772247	0.831736	hypothetical protein
CNAG_00344	0.264385	0.301996	hypothetical protein
CNAG_00345	-0.150668	0.651367	porphobilinogen synthase
CNAG_00346	-0.017455	0.972583	hypothetical protein
CNAG_00347	0.403859	0.0348784	DEAH box polypeptide 36
CNAG_00348	-0.0600245	0.949235	hypothetical protein
CNAG_00349	0.557114	0.370722	hypothetical protein
CNAG_00351	-0.149228	0.838562	hypothetical protein
CNAG_00352	-0.331308	0.358248	A1 cistron-splicing factor AAR2
CNAG_00353	0.366097	0.441323	3-oxo-5-alpha-steroid 4-dehydrogenase 1
CNAG_00354	-0.0640505	0.843309	vacuolar protein 8
CNAG_00355	-0.157021	0.21623	hypothetical protein
CNAG_00356	-0.511149	0.0419796	survival factor 1
CNAG_00357	-0.514262	0.0139089	ribonuclease HI, ribonuclease HI, variant
CNAG_00358	-0.50262	4.81e-05	tRNA dimethylallyltransferase, tRNA dimethylallyltransferase, variant
CNAG_00359	-0.81287	0.261023	hypothetical protein
CNAG_00360	-0.0213287	0.967198	nuclear protein SNF4, nuclear protein SNF4, variant
CNAG_00361	0.0443714	0.911575	hypothetical protein
CNAG_00362	-0.0340817	0.93363	hypothetical protein
CNAG_00363	0.0813695	0.691665	Two-component-like sensor kinase
CNAG_00364	0.376319	0.028798	tRNA threonylcarbamoyladenosine biosynthesis protein
CNAG_00365	-0.476697	0.122939	lysophospholipid acyltransferase
CNAG_00366	0.894048	0.00466	hypothetical protein
CNAG_00367	0.120034	0.797861	dynactin 5
CNAG_00368	-0.139995	0.659543	vacuolar-sorting protein 53 long isoform
CNAG_00369	0.0460002	0.897391	hypothetical protein
CNAG_00370	-0.115226	0.591024	Predicted ubiquitin-ribosomal 60s subunit protein L40a fusion protein
CNAG_00371	0.462577	0.29406	methylglutaconyl-CoA hydratase
CNAG_00372	0.127007	0.427629	chromatin structure-remodeling complex protein RSC7
CNAG_00373	-0.26199	0.62071	glucan 1,3-beta-glucosidase
CNAG_00374	1.05105	0.0163832	hypothetical protein
CNAG_00375	-0.277492	0.240396	histone acetyltransferase
CNAG_00376	-0.261766	0.427629	hypothetical protein
CNAG_00377	-0.0510173	0.827489	DNA topoisomerase II, DNA topoisomerase II, variant
CNAG_00378	1.22276	0.205414	hypothetical protein
CNAG_00383	-0.155023	0.562223	Aminophospholipid translocase, putative
CNAG_00384	-0.027408	0.92014	RAD51-like protein 2
CNAG_00385	-0.380647	0.215704	20S proteasome subunit beta 3
CNAG_00386	-0.585306	0.00772965	translation initiation factor 4G
CNAG_00387	-0.303139	0.568061	hypothetical protein
CNAG_00388	0.338787	0.314134	1-phosphatidylinositol-4-phosphate 5-kinase
CNAG_00389	-0.925538	9.26e-06	mitochondrial protein
CNAG_00390	-0.0899054	0.608997	myotubularin
CNAG_00391	0.127383	0.668191	hypothetical protein
CNAG_00392	0.324632	0.552716	kelch repeat-containing protein, kelch repeat-containing protein, variant
CNAG_00393	-0.182309	0.659534	1,4-alpha-glucan-branching enzyme
CNAG_00394	0.17473	0.548713	diphthamide biosynthesis protein 3
CNAG_00395	-0.149049	0.478247	structure-specific endonuclease subunit SLX1
CNAG_00396	-0.0209872	0.971138	AGC/PKA protein kinase
CNAG_00397	0.110796	0.846424	2-oxoisovalerate dehydrogenase E1 component, beta subunit
CNAG_00398	0.0320084	0.95745	hypothetical protein
CNAG_00399	0.307115	0.300366	transformer-2-beta isoform 3
CNAG_00400	0.0165336	0.951236	secondary thiamine-phosphate synthase enzyme, secondary thiamine-phosphate synthase enzyme, variant
CNAG_00401	0.294569	0.027271	phosphatidylinositol glycan, class U
CNAG_00402	-0.121709	0.599734	translation initiation factor 4G
CNAG_00403	0.0435275	0.927064	mitochondrial protein
CNAG_00404	0.0767034	0.930873	RING zinc finger protein
CNAG_00405	-0.153422	0.68961	ste/ste20/ysk protein kinase
CNAG_00406	-0.136347	0.790365	hypothetical protein
CNAG_00407	0.341268	0.408733	glyoxal oxidase
CNAG_00408	-0.109137	0.813455	serine/threonine-protein phosphatase PP-X isozyme 1
CNAG_00409	0.313148	0.276513	hypothetical protein
CNAG_00410	-0.235884	0.18756	hypothetical protein
CNAG_00411	-0.357558	0.28817	nucleoporin p58/p45
CNAG_00412	-0.587454	0.641967	hypothetical protein
CNAG_00413	0.0831399	0.736704	putative oxidoreductase
CNAG_00414	0.502265	0.478247	Maintenance of killer protein 32, putative
CNAG_00415	0.0101853	0.970195	CMGC/CDK protein kinase
CNAG_00416	0.0439079	0.95745	f-box/wd-repeat protein lin-23
CNAG_00417	-0.745023	1.04e-07	elongation factor 1-gamma
CNAG_00418	-0.807361	0.000185334	S-adenosylmethionine synthase
CNAG_00419	0.546551	0.218677	DNA polymerase beta subunit
CNAG_00420	0.388529	0.004621	dolichyl-phosphate mannosyltransferase polypeptide 3
CNAG_00421	0.223774	0.582535	charged multivesicular body protein 3
CNAG_00422	-0.309888	0.373927	hypothetical protein, hypothetical protein, variant
CNAG_00423	0.0624994	0.947357	kinetochore protein Spc24, fungi type
CNAG_00424	-0.128523	0.653234	choline-phosphate cytidylyltransferase
CNAG_00425	0.277117	0.766251	hypothetical protein
CNAG_00426	-0.047438	0.859297	UBA/TS-N domain-containing protein
CNAG_00427	-0.489287	0.00482679	type 2C protein Phosphatase
CNAG_00428	-0.449451	0.00594728	hypothetical protein
CNAG_00429	-0.56617	0.036046	tRNA-dihydrouridine synthase 1
CNAG_00430	0.813044	0.00797529	hypothetical protein
CNAG_00433	0.242518	0.671455	hypothetical protein
CNAG_00434	-0.243638	0.466941	arginine N-methyltransferase 2
CNAG_00435	-0.425115	0.00150802	hypothetical protein
CNAG_00436	0.225493	0.425916	palmitoyltransferase akr1
CNAG_00437	-0.571465	0.454748	anaphase-promoting complex subunit 11
CNAG_00438	0.0137063	0.951049	hypothetical protein
CNAG_00439	0.158306	0.365259	hypothetical protein
CNAG_00440	0.0064045	0.981508	RNA polymerase II holoenzyme cyclin-like subunit
CNAG_00441	-0.564547	0.0084817	inosine-5'-monophosphate dehydrogenase
CNAG_00442	0.431462	0.513122	cyclin
CNAG_00443	-0.257445	0.856982	hypothetical protein
CNAG_00444	0.476239	0.539124	hypothetical protein
CNAG_00445	0.188335	0.619011	nonhistone chromosomal protein
CNAG_00446	0.279221	1	hypothetical protein
CNAG_00447	-0.458781	0.00513858	T-complex protein 1 subunit beta
CNAG_00448	-0.206503	0.601294	V-type H -transporting ATPase subunit AC39
CNAG_00449	-0.523913	0.0983367	RNA-binding protein NOB1, RNA-binding protein NOB1, variant
CNAG_00450	-0.237186	0.391452	3-isopropylmalate dehydrogenase
CNAG_00451	-0.210332	0.84959	cytoplasmic protein
CNAG_00452	0.384292	0.705687	Isovaleryl-CoA dehydrogenase
CNAG_00453	-0.484842	0.238924	mitochondrial protein
CNAG_00454	-1.29487	1	hypothetical protein
CNAG_00455	-0.215915	0.700185	ubiquitin carboxyl-terminal hydrolase Ubp16
CNAG_00456	-0.813147	0.000475574	hypothetical protein
CNAG_00457	-0.477484	0.000155243	Glutamine synthetase, glutamine synthetase, variant
CNAG_00458	0.314616	0.321784	hypothetical protein, hypothetical protein, variant
CNAG_00460	-0.983008	0.000219717	virulence related protein of unknown function
CNAG_00461	-0.263022	0.159737	protein kinase C substrate 80K-H
CNAG_00462	-0.371255	0.0438469	electron-transferring-flavoprotein dehydrogenase
CNAG_00463	-0.0677285	0.91624	hypothetical protein
CNAG_00464	-0.424423	0.0647617	pre-mRNA-splicing factor rse1
CNAG_00465	1.41664	0.000924618	hypothetical protein
CNAG_00466	-0.0459434	0.886155	adaptin ear-binding coat-associated protein 2
CNAG_00467	0.286785	0.105592	hypothetical protein, hypothetical protein, variant
CNAG_00468	-0.143698	0.628645	hypothetical protein
CNAG_00469	0.318563	0.556855	endoplasmic reticulum protein
CNAG_00470	-0.00171763	0.994575	charged multivesicular body protein 1
CNAG_00471	0.04766	0.834956	mitochondrial protein
CNAG_00472	0.666675	0.0136891	hypothetical protein
CNAG_00473	0.0717691	0.879555	oligosaccharyltransferase complex subunit epsilon
CNAG_00474	-0.372295	0.692446	hypothetical protein
CNAG_00475	-0.261018	0.625985	WSC domain-containing protein
CNAG_00476	0.249398	0.52864	hypothetical protein
CNAG_00480	0.111724	0.772922	hypothetical protein
CNAG_00481	0.461171	0.632288	hypothetical protein
CNAG_00482	-0.42415	0.012596	26S proteasome regulatory subunit N10
CNAG_00483	-0.196641	0.19604	actin
CNAG_00484	0.0633149	0.603719	2-oxoisovalerate dehydrogenase E2 component (dihydrolipoyl transacylase)
CNAG_00485	0.753282	0.295408	hypothetical protein
CNAG_00486	-0.135922	0.743936	succinate dehydrogenase assembly factor 2, mitochondrial
CNAG_00487	0.247234	0.546211	hypothetical protein
CNAG_00488	0.268467	0.500314	hypothetical protein, hypothetical protein, variant
CNAG_00490	-0.110278	0.388408	acetyl-CoA acyltransferase
CNAG_00491	0.0296414	0.937921	hypothetical protein
CNAG_00492	0.525466	0.042217	hypothetical protein
CNAG_00493	0.401729	0.320571	hypothetical protein
CNAG_00495	0.440272	0.359992	hypothetical protein
CNAG_00496	0.0543366	0.892448	hypothetical protein
CNAG_00497	0.394561	0.0522799	hypothetical protein
CNAG_00498	0.662369	0.249082	cell division cycle protein 14
CNAG_00499	-0.366862	0.00316098	solute carrier family 25 (mitochondrial carnitine/acylcarnitine transporter), member 20/29
CNAG_00500	-0.422597	0.0395387	Protein phosphatase
CNAG_00501	1.04768	0.283695	hypothetical protein
CNAG_00502	-0.421935	0.183979	large subunit ribosomal protein L35
CNAG_00503	0.181311	0.730974	hypothetical protein
CNAG_00504	0.00317527	0.992946	peptidyl-prolyl cis-trans isomerase-like 4
CNAG_00505	0.1719	0.832242	hypothetical protein
CNAG_00506	0.322158	0.436664	hypothetical protein
CNAG_00507	0.0691219	1	nitrilase
CNAG_00508	-0.422774	0.0985569	vacuolar protein sorting-associated protein vps17
CNAG_00509	-0.567915	2.49e-06	translation initiation factor 3 subunit M
CNAG_00510	0.19799	0.68571	prefoldin subunit 2
CNAG_00511	0.564606	0.62071	hypothetical protein
CNAG_00512	-0.172326	0.49817	mitochondrial carrier protein
CNAG_00513	-0.0635935	0.883242	nucleolar protein 53
CNAG_00514	0.0189815	0.95745	hypothetical protein
CNAG_00515	0.272146	0.64474	mannitol dehydrogenase, mannitol dehydrogenase, variant
CNAG_00516	0.670304	0.00475276	peroxin-7
CNAG_00517	0.128598	0.705518	hypothetical protein
CNAG_00519	0.41687	0.214421	lathosterol oxidase
CNAG_00520	-0.271145	0.120856	hypothetical protein
CNAG_00521	0.210388	0.425001	hypothetical protein
CNAG_00522	0.899804	0.138573	C2 domain-containing protein, C2 domain-containing protein, variant
CNAG_00523	0.305501	0.55963	hypothetical protein, hypothetical protein, variant
CNAG_00524	0.355012	0.301996	acetyl-CoA acyltransferase 2
CNAG_00525	0.140467	0.557707	dynein light intermediate chain 1, cytosolic
CNAG_00526	0.022702	0.964192	hypothetical protein
CNAG_00527	-0.462809	0.0828654	translation initiation factor eIF-2B subunit epsilon
CNAG_00528	0.318299	0.513707	WD-repeat protein 23
CNAG_00529	0.0504797	0.945643	sulfite transporter
CNAG_00531	0.729211	0.104025	potassium/sodium efflux P-type ATPase, fungal- type
CNAG_00532	0.00726046	0.989289	hypothetical protein
CNAG_00533	0.315913	0.0090966	mitochondrial import inner membrane translocase subunit tim50
CNAG_00534	-0.00926651	0.966349	hypothetical protein
CNAG_00535	-0.462717	0.0639329	large subunit ribosomal protein L16
CNAG_00536	0.101186	0.793066	hypothetical protein, hypothetical protein, variant
CNAG_00537	0.24332	0.267927	Carnitine O-acetyltransferase
CNAG_00538	0.150731	0.679194	hypothetical protein
CNAG_00539	-0.154922	0.742222	membrane transporter
CNAG_00540	0.604786	0.547523	pantothenate transporter
CNAG_00541	-0.622711	0.419264	dimethylaniline monooxygenase
CNAG_00542	0.898203	0.0907737	Salicylate hydroxylase
CNAG_00543	0.184082	0.462476	hypothetical protein
CNAG_00544	0.0475422	0.858841	hypothetical protein
CNAG_00545	-0.353993	0.365259	cohesin loading factor subunit SCC2
CNAG_00546	0.337451	0.348372	Chitin synthase
CNAG_00547	0.451681	0.0456336	hypothetical protein
CNAG_00549	0	1	hypothetical protein, hypothetical protein, variant
CNAG_00550	-0.986191	0.0353382	DNA mismatch repair protein Msh5
CNAG_00551	-0.114662	0.692129	poly(A) polymerase
CNAG_00554	0.306065	0.469505	inositol phosphorylsphingolipid-phospholipase C
CNAG_00555	0.0544489	0.943048	hypothetical protein, hypothetical protein, variant
CNAG_00556	0.035506	0.918309	Casein kinase I
CNAG_00557	-0.428819	0.0759455	U6 snRNA-associated Sm-like protein LSm8
CNAG_00558	0.0600022	0.903589	hypothetical protein
CNAG_00559	-0.50559	0.255523	hypothetical protein
CNAG_00560	-0.216711	0.331346	V-type H -transporting ATPase subunit E
CNAG_00561	0.0877823	0.637743	histone acetyltransferase type B catalytic subunit
CNAG_00562	-0.0456698	0.850096	hypothetical protein
CNAG_00563	0.423321	0.302184	hypothetical protein
CNAG_00564	0.871042	0.120893	hypothetical protein
CNAG_00565	-0.382338	0.00557448	dynamin GTPase
CNAG_00566	0.345269	0.380119	DNA ligase 1
CNAG_00567	0.0807331	0.8673	WD40 repeat protein
CNAG_00568	-1.50505	1	hypothetical protein
CNAG_00569	0.123963	0.569537	GTP cyclohydrolase II
CNAG_00570	0.00464775	0.980655	cAMP-dependent protein kinase regulator
CNAG_00571	0.391928	0.0923129	hypothetical protein
CNAG_00572	0.00772065	0.989301	DNA excision repair protein ERCC-2
CNAG_00573	0.138819	0.545691	NADH dehydrogenase (ubiquinone) 1 alpha subcomplex 6
CNAG_00574	0.115628	0.849105	amino acid/metabolite permease, amino acid/metabolite permease, variant
CNAG_00575	1.35993	0.118657	Catalase 3
CNAG_00576	-0.0907897	0.838562	mitochondrial protein
CNAG_00577	-0.204916	0.751596	hypothetical protein
CNAG_00580	-0.193414	0.484026	translation initiation factor IF-2
CNAG_00581	0.532002	0.0153845	saccharopepsin
CNAG_00582	0.38615	0.301996	vacuolar transporter chaperone 1
CNAG_00583	0.490501	0.00358566	hypothetical protein
CNAG_00584	-0.143842	0.542731	Profilin
CNAG_00585	0.025275	0.952265	hypothetical protein
CNAG_00586	0.219535	0.837123	hypothetical protein
CNAG_00587	0.962055	1	hypothetical protein
CNAG_00588	1.29353	0.0923387	hypothetical protein
CNAG_00589	-0.414438	0.255659	5-formyltetrahydrofolate cyclo-ligase
CNAG_00590	-0.61659	0.00951296	para-aminobenzoate synthetase
CNAG_00591	0.207157	0.264803	hypothetical protein
CNAG_00592	-0.46044	0.266658	dolichol-phosphate mannosyltransferase
CNAG_00593	0.00156027	0.994575	hypothetical protein, hypothetical protein, variant
CNAG_00594	0.0209483	0.944017	lipid particle protein
CNAG_00595	0.494521	0.368884	hypothetical protein
CNAG_00596	0.707524	0.285244	hypothetical protein
CNAG_00597	0.486297	0.324586	amino acid transporter, amino acid transporter, variant
CNAG_00598	1.64713	1	nicotinamide mononucleotide permease
CNAG_00599	0.0412807	0.92418	anion transporter
CNAG_00600	-0.168057	0.64474	capsular associated protein
CNAG_00601	-0.205952	0.763958	glycosyl hydrolase
CNAG_00602	-0.401089	0.0191003	translation initiation factor 3 subunit I
CNAG_00603	0.23654	0.788828	pre-rRNA-processing protein PNO1
CNAG_00604	0.346273	0.586709	hypothetical protein
CNAG_00605	0.158677	0.566972	cytoplasmic protein
CNAG_00606	-0.0439872	0.895082	transcription initiation factor TFIID subunit 7
CNAG_00607	-0.0898283	0.837184	hypothetical protein
CNAG_00608	-0.216601	0.505105	hypothetical protein
CNAG_00609	-0.449268	0.000251602	hypothetical protein
CNAG_00612	-0.0803468	0.83174	DNA excision repair protein ERCC-3
CNAG_00613	0.278778	0.128272	Cytosine deaminase
CNAG_00614	0.291431	0.246807	hypothetical protein
CNAG_00615	-0.0180888	0.915835	hypothetical protein
CNAG_00619	0.200977	0.587505	tubulin folding cofactor C
CNAG_00622	-0.512854	0.00786054	Acetylornithine aminotransferase
CNAG_00623	0.101801	0.729562	fungus-specific glucosylceramide
CNAG_00624	0.482686	0.100294	hypothetical protein
CNAG_00625	0.32639	0.205779	ARF guanyl-nucleotide exchange factor
CNAG_00626	0.220422	0.381744	hypothetical protein
CNAG_00627	0.403562	0.373246	specific transcriptional repressor
CNAG_00628	0.183735	0.782146	hypothetical protein
CNAG_00632	-0.196901	0.697715	hypothetical protein
CNAG_00633	0.187761	0.215043	hypothetical protein
CNAG_00634	0.148403	0.553924	hypothetical protein, hypothetical protein, variant
CNAG_00635	0.245234	0.411879	cytoplasmic protein
CNAG_00636	0.0300264	0.95981	CDC7 protein kinase
CNAG_00637	0.582409	0.389225	Cystathionine beta-synthase
CNAG_00638	0.543556	0.0971959	GTPase
CNAG_00639	0.250824	0.523663	hypothetical protein
CNAG_00640	-0.354251	0.0187477	small subunit ribosomal protein S4-A
CNAG_00641	-0.447966	0.0223351	transcription elongation factor spt5
CNAG_00642	-0.383524	0.223298	hypothetical protein
CNAG_00643	0.251678	0.678099	hypothetical protein
CNAG_00644	-0.0820483	0.715292	sphingolipid delta-4 desaturase
CNAG_00645	-0.16169	0.508098	2,5-diamino-6-(ribosylamino)-4(3H)-pyrimidinone 5'-phosphate reductase
CNAG_00647	-0.0345468	0.901417	hypothetical protein
CNAG_00648	0.39621	0.089204	esterase/lipase
CNAG_00649	-0.394412	0.0304159	tryptophan synthase, beta subunit
CNAG_00650	-0.741074	0.071157	GRAM domain-containing protein
CNAG_00651	0.421229	0.54666	ATP-binding cassette, subfamily D (ALD), peroxisomal long-chain fatty acid import protein
CNAG_00652	-0.183355	0.761318	hypothetical protein, hypothetical protein, variant 1, hypothetical protein, variant 2
CNAG_00653	0.345597	1	hypothetical protein, hypothetical protein, variant 1, hypothetical protein, variant 2
CNAG_00654	2.49337	0.0371361	sulfiredoxin
CNAG_00655	-0.0170955	0.950756	large subunit acidic ribosomal protein P1
CNAG_00656	-0.327934	0.019559	large subunit ribosomal protein L7e
CNAG_00657	-0.301179	0.461685	hypothetical protein
CNAG_00658	-0.0958951	0.882285	hypothetical protein
CNAG_00659	-0.504372	0.00225364	TFIIH basal transcription factor complex TTD-A subunit
CNAG_00660	-0.251523	0.0680271	histone deacetylase HOS3
CNAG_00661	-0.0777765	0.63122	hypothetical protein
CNAG_00662	-0.454451	0.00617098	carboxymethylenebutenolidase
CNAG_00663	0.0257597	0.943463	hypothetical protein
CNAG_00664	-0.120726	1	hypothetical protein
CNAG_00665	-0.296431	0.108895	DNA topoisomerase 2-associated protein PAT1
CNAG_00666	-0.39942	0.107219	nucleoporin NSP1
CNAG_00667	-0.136219	0.659678	hypothetical protein
CNAG_00668	0.10864	0.76322	hypothetical protein
CNAG_00669	-0.188022	0.701219	hypothetical protein
CNAG_00670	0.813992	0.0084817	hypothetical protein, hypothetical protein, variant
CNAG_00671	0.428975	0.24189	cytoplasmic protein
CNAG_00672	-0.265527	0.183861	small subunit ribosomal protein S11
CNAG_00673	-0.0301269	0.934145	cytoplasmic protein
CNAG_00674	0.773454	0.0901684	hypothetical protein
CNAG_00675	0.0374666	0.9411	carnitine/acyl carnitine carrier, carnitine/acyl carnitine carrier, variant
CNAG_00676	0.0471633	0.929489	ESCRT-I complex subunit VPS28
CNAG_00677	-0.193593	0.657133	E3 ubiquitin-protein ligase UHRF1
CNAG_00678	-0.617614	0.000282329	urease accessory protein UreG
CNAG_00679	-0.833653	0.504525	hypothetical protein
CNAG_00680	-0.533429	0.0675904	kinetochore protein Nuf2, variant, kinetochore protein nuf2
CNAG_00681	-1.43454	2.32e-12	condensin complex subunit 3, condensin complex subunit 3, variant
CNAG_00682	0.356151	0.150635	kinesin
CNAG_00683	0.727552	1.64e-09	CMGC/CLK protein kinase
CNAG_00684	0.367696	0.0413004	Ribulose-phosphate 3-epimerase
CNAG_00685	1.21313	0.00361201	pre-mRNA-splicing ATP-dependent RNA helicase PRP28
CNAG_00686	0.687092	0.0238585	hypothetical protein
CNAG_00687	0.387713	0.152422	hypothetical protein, hypothetical protein, variant
CNAG_00688	0.149563	0.702148	hypothetical protein
CNAG_00689	-0.143249	0.838562	beta-1,4-mannosyltransferase
CNAG_00690	0.220426	0.372923	hypothetical protein
CNAG_00691	-0.0432162	0.865949	hypothetical protein
CNAG_00692	-0.173978	0.651164	FAD dependent oxidoreductase
CNAG_00693	-0.120321	0.814474	F-box and WD-40 domain-containing protein CDC4, F-box and WD-40 domain-containing protein CDC4, variant
CNAG_00694	-0.195853	0.260775	pre-mRNA-splicing factor CLF1
CNAG_00695	0.0393595	0.895541	hypothetical protein
CNAG_00696	0.644173	0.122396	alpha-mannosidase
CNAG_00697	-0.121732	0.681358	UDP-glucose 4-epimerase
CNAG_00698	0.188151	0.581932	hypothetical protein
CNAG_00699	0.0319147	0.961409	transmembrane receptor
CNAG_00700	-0.179917	0.458308	phosphoribosylaminoimidazolecarboxamide formyltransferase/IMP cyclohydrolase
CNAG_00701	0.206776	0.431271	protein involved in gxm O-acetylation
CNAG_00702	0.105162	0.788828	hypothetical protein
CNAG_00703	-0.103782	0.701205	large subunit ribosomal protein L31e
CNAG_00704	0.312095	0.366362	hypothetical protein, hypothetical protein, variant
CNAG_00705	-0.298567	0.165119	RuvB-like helicase 2
CNAG_00706	-0.292733	0.523072	RNA-binding protein rnp24
CNAG_00707	-0.656335	0.0838441	protein sym1
CNAG_00708	-0.0201242	0.952731	pre-mRNA-splicing factor slt11
CNAG_00709	0.213264	0.337324	uracil-DNA glycosylase
CNAG_00710	0.341049	0.470783	Glutamine synthetase
CNAG_00711	0.10938	0.89659	hypothetical protein
CNAG_00712	0.408403	0.17272	hypothetical protein
CNAG_00713	0.353555	0.25366	V-type H -transporting ATPase 54 kDa subunit
CNAG_00714	-0.386899	0.35826	hypothetical protein
CNAG_00715	0.353611	0.165016	hypothetical protein
CNAG_00716	-0.0558943	0.779328	Cytochrome c
CNAG_00717	0.0368842	0.945767	hypothetical protein
CNAG_00718	-0.736442	0.0881945	chromatin assembly factor 1 subunit B
CNAG_00719	-0.65451	0.00041043	ribosome biogenesis ATPase
CNAG_00720	-0.585127	0.000238763	DNA repair protein RAD51
CNAG_00721	-0.223011	0.319849	alpha-1,3-mannosyltransferase
CNAG_00722	0.0752902	0.839194	large subunit ribosomal protein L27
CNAG_00723	0.178766	0.841778	hypothetical protein
CNAG_00726	0.537644	0.305761	hypothetical protein
CNAG_00727	0.307275	0.432255	mitochondrial protein with role in iron accumulation
CNAG_00728	0.544968	0.489967	dityrosine transporter
CNAG_00729	0.514122	0.459985	hypothetical protein
CNAG_00730	-0.316466	0.372762	ATP-binding cassette transporter
CNAG_00732	0.428038	0.547255	hypothetical protein, hypothetical protein, variant 1, hypothetical protein, variant 2
CNAG_00733	-0.231366	0.290808	hypothetical protein
CNAG_00734	0.409232	0.141712	dihydroorotase, homodimeric type, dihydroorotase, homodimeric type, variant
CNAG_00735	-0.406918	0.000190603	aldehyde dehydrogenase family 7 member A1
CNAG_00736	-0.422008	0.243652	exocyst protein, exocyst protein, variant
CNAG_00737	-0.0929241	0.838562	hypothetical protein
CNAG_00738	-1.44	1	hypothetical protein
CNAG_00739	0.041378	0.894017	hypothetical protein
CNAG_00740	-0.0315152	0.8773	swi/snf chromatin-remodeling complex subunit
CNAG_00741	-0.546892	4.56e-05	ATP-dependent RNA helicase SUB2
CNAG_00742	-0.124294	0.692446	Serine palmitoyltransferase
CNAG_00743	-0.354567	0.159722	imidazoleglycerol phosphate synthase, cyclase subunit
CNAG_00744	0.803321	0.0138651	alpha 1,6-mannosyltransferase
CNAG_00745	0.280127	0.425885	HAL protein kinase
CNAG_00746	-0.256513	0.264978	capsular associated protein
CNAG_00747	-0.627443	4.63e-06	succinyl-CoA synthetase beta subunit
CNAG_00748	0.20855	0.613807	hypothetical protein
CNAG_00749	1.28235	1.61e-06	alternative sulfate transporter
CNAG_00750	-0.590314	0.115251	hypothetical protein
CNAG_00751	0.157321	0.753912	hypothetical protein
CNAG_00752	-0.661634	0.000724622	transducin family protein
CNAG_00753	-0.854517	1.24e-12	hypothetical protein
CNAG_00754	-0.420238	0.0606526	ATP-binding cassette, sub-family E, member 1
CNAG_00755	0.191806	0.663298	hypothetical protein
CNAG_00756	0.0726393	0.890912	hypothetical protein
CNAG_00757	0.174028	0.589917	ubiquitin carboxyl-terminal hydrolase 8
CNAG_00758	-0.668411	0.183392	regulatory protein Ral2
CNAG_00759	-0.423849	1	hypothetical protein, hypothetical protein, variant
CNAG_00760	0.121717	0.756796	methylenetetrahydrofolate reductase
CNAG_00761	0.00409465	0.987856	coiled-coil domain-containing protein 12
CNAG_00762	-0.119233	0.791605	diphthamide biosynthesis protein 1
CNAG_00764	-0.629549	0.0323663	ATP-dependent RNA helicase DBP4
CNAG_00765	-0.0436545	0.945767	hypothetical protein
CNAG_00766	0.932469	0.00104935	hypothetical protein
CNAG_00768	-0.104466	0.681204	hypothetical protein
CNAG_00769	0.0444886	0.901417	STE/STE7 protein kinase
CNAG_00770	-0.238973	0.498074	DNA mismatch repair protein Msh2
CNAG_00771	0.0169549	0.95745	large subunit ribosomal protein L29
CNAG_00772	-0.553153	0.0142782	UV excision repair protein Rad23
CNAG_00773	-0.514933	0.00116877	hypothetical protein
CNAG_00774	-0.516077	0.0319216	phosphoglycerate dehydrogenase
CNAG_00775	-0.65945	0.0289999	U3 small nucleolar RNA-associated protein 15
CNAG_00776	0.0259211	0.92014	immunoreactive mannoprotein MP88
CNAG_00777	-0.111296	0.637743	CCR4-NOT transcriptional complex subunit CAF120
CNAG_00778	0.432295	0.188349	hypothetical protein
CNAG_00779	-0.243159	0.19282	large subunit ribosomal protein L27e
CNAG_00780	0.823653	2.28e-08	hypothetical protein, hypothetical protein, variant
CNAG_00781	0.0784292	0.826346	U6 snRNA-associated Sm-like protein LSm3
CNAG_00782	0.244489	0.185472	STE/STE20/Fray protein kinase
CNAG_00783	0.535419	0.0189564	hypothetical protein
CNAG_00784	0.046028	0.943322	hypothetical protein
CNAG_00785	-0.192921	0.203532	ATP-dependent RNA helicase eIF4A
CNAG_00786	0.596793	0.000619556	hypothetical protein
CNAG_00787	-0.185688	0.708714	hypothetical protein
CNAG_00788	-0.530557	0.0142515	NADH dehydrogenase
CNAG_00789	0.188019	0.901781	hypothetical protein
CNAG_00790	0.944134	0.000745632	PAP2 domain-containing protein
CNAG_00791	0.716902	0.00686257	hypothetical protein
CNAG_00792	-0.0562764	0.904275	ATP-binding cassette transporter
CNAG_00793	0.306901	0.374023	DNA-directed RNA polymerase I, II, and III subunit RPABC1
CNAG_00794	0.101725	0.759367	hypothetical protein
CNAG_00795	0.741805	0.0923184	Putative flocculin
CNAG_00796	-0.368376	0.505831	ATP-binding cassette, subfamily B (MDR/TAP), member 1
CNAG_00797	-0.185707	0.362925	acetyl-CoA synthetase
CNAG_00798	0.668321	0.0534933	hypothetical protein
CNAG_00799	-0.071507	0.770431	cellulase
CNAG_00800	0.547562	0.185472	nicotinamidase
CNAG_00801	0.626463	1	hypothetical protein
CNAG_00802	0.615621	0.212282	calcineurin-binding protein
CNAG_00803	0.364221	0.24535	solute carrier family 24 (sodium/potassium/calcium exchanger), member 6
CNAG_00804	0.240104	0.301996	Gtr1/RagA G protein Gtr1
CNAG_00805	0.666113	0.000714673	hypothetical protein
CNAG_00806	-0.0988074	0.654649	hypothetical protein
CNAG_00807	0.360685	0.12376	hypothetical protein
CNAG_00808	0.249992	0.270345	myosin regulatory light chain cdc4
CNAG_00809	-0.327029	0.203763	ATP-dependent RNA helicase DED1
CNAG_00810	-0.0614294	0.855105	polynucleotide kinase 3'-phosphatase
CNAG_00811	-0.495518	0.0297885	anthranilate phosphoribosyltransferase
CNAG_00812	-0.34579	0.266016	cohesin complex subunit SA-1/2
CNAG_00813	-1.30663	8.5e-08	hypothetical protein
CNAG_00814	-3.39172	1	hypothetical protein
CNAG_00815	0.287238	0.127553	MFS transporter, SIT family, siderophore-iron:H symporter
CNAG_00816	-0.299153	0.276513	microtubule binding protein
CNAG_00817	0.148184	0.845167	hypothetical protein
CNAG_00818	0.107274	0.87125	hypothetical protein
CNAG_00819	0.278528	0.39533	small subunit ribosomal protein S30
CNAG_00820	0.0212235	0.975178	Prephenate dehydratase
CNAG_00821	-0.494907	0.000339506	large subunit ribosomal protein L34e
CNAG_00822	-0.524297	0.023168	ribosome assembly protein SQT1
CNAG_00823	0.0482816	0.899444	cadmium ion transporter
CNAG_00824	-0.0553729	0.932913	ubiquitin-conjugating enzyme E2 2
CNAG_00825	0.205807	0.646924	solute carrier family 25 (mitochondrial folate transporter), member 32
CNAG_00826	1.04826	0.0271993	dihydroxyacetone kinase
CNAG_00827	0.444029	0.625396	ribose 5-phosphate isomerase
CNAG_00828	-0.505999	0.604662	pathway-specific nitrogen regulator
CNAG_00829	-0.198277	0.546211	E3 ubiquitin ligase complex SCF subunit sconC
CNAG_00830	0.0659477	0.929117	hypothetical protein
CNAG_00831	-0.208945	0.567705	nucleoside-diphosphate-sugar epimerase
CNAG_00832	0.0147609	0.983976	D-lactate dehydrogenase
CNAG_00833	0.336607	0.352804	hypothetical protein
CNAG_00834	0.420114	0.52864	Phosphatidylserine decarboxylase, phosphatidylserine decarboxylase, variant
CNAG_00835	0.298957	0.622737	hypothetical protein
CNAG_00836	0.181759	0.743414	2-hydroxyacid dehydrogenase
CNAG_00837	0.0788988	0.915462	hypothetical protein
CNAG_00838	-0.280744	0.780436	hypothetical protein
CNAG_00839	-0.370326	0.554539	mitochondrial protein
CNAG_00840	-0.021034	0.980924	hypothetical protein
CNAG_00841	-0.556043	0.535692	hypothetical protein
CNAG_00843	0.0497277	0.956853	Salicylate hydroxylase
CNAG_00844	-0.534222	1	hypothetical protein
CNAG_00845	-0.32436	0.384629	hypothetical protein
CNAG_00846	0.0313659	0.948143	hypothetical protein
CNAG_00847	1.27617	0.316115	hypothetical protein
CNAG_00848	1.23394	0.357859	hypothetical protein, hypothetical protein, variant 1, hypothetical protein, variant 2
CNAG_00849	0.496587	0.657691	hypothetical protein
CNAG_00850	0.301915	0.648849	plant-inducible protein
CNAG_00851	0.341738	0.165715	hypothetical protein
CNAG_00852	0.022615	0.966715	hypothetical protein
CNAG_00853	-0.266108	0.456508	exosome complex component RRP43
CNAG_00854	-0.157016	0.689654	C-8 sterol isomerase
CNAG_00855	-0.238109	0.590242	ligase
CNAG_00858	0.621166	0.547896	hypothetical protein
CNAG_00859	0.667765	1	hypothetical protein
CNAG_00860	0.849111	0.25366	hypothetical protein
CNAG_00861	-0.20166	0.864174	3-hydroxyacyl-CoA dehydrogenase
CNAG_00862	-0.317425	0.340104	hypothetical protein
CNAG_00863	-0.15252	0.858292	Flavin-containing monooxygenase
CNAG_00864	-1.13065	0.0470247	myo-inositol transporter, putative
CNAG_00865	1.38125	1	maltose O-acetyltransferase
CNAG_00866	0.809636	0.0943547	transketolase, transketolase, variant
CNAG_00867	-1.72788	1	myo-inositol transporter, putative
CNAG_00868	-0.89262	1	hypothetical protein
CNAG_00869	-0.701581	0.235421	ATP-binding cassette transporter
CNAG_00870	2.56621	1	hypothetical protein, hypothetical protein, variant 1, hypothetical protein, variant 2
CNAG_00871	-0.192901	0.848267	hypothetical protein, hypothetical protein, variant
CNAG_00872	0.997149	2.57e-07	ATP-dependent DNA helicase
CNAG_00873	0.832778	0.000504489	hypothetical protein
CNAG_00874	-0.703265	0.0117646	multisite-specific tRNA:(cytosine-C5)- methyltransferase
CNAG_00875	0.369829	0.537126	rab family protein
CNAG_00876	0.148153	0.461685	ferric-chelate reductase
CNAG_00877	0.0705365	0.810021	Adenylate kinase, adenylate kinase, variant
CNAG_00878	-0.212363	0.282504	hypothetical protein
CNAG_00879	0.135023	0.700856	Glutamate dehydrogenase
CNAG_00883	0.127987	0.659678	Putative Zn2-Cys6 zinc-finger transcription factor
CNAG_00884	0.314732	0.373927	exocyst complex component protein
CNAG_00885	1.49483	1	hypothetical protein
CNAG_00886	-1.05288	4.48e-13	Adenosylhomocysteinase
CNAG_00887	0.127233	0.838562	hypothetical protein
CNAG_00888	0.08835	0.873813	calcineurin subunit B
CNAG_00889	1.00876	1	hypothetical protein, hypothetical protein, variant
CNAG_00890	-0.323589	0.242157	hypothetical protein
CNAG_00891	0.0462646	0.865949	ATP-binding cassette, subfamily F, member 2
CNAG_00892	-0.46317	0.254547	hypothetical protein
CNAG_00893	-0.0744135	0.802773	hypothetical protein, hypothetical protein, variant
CNAG_00894	-0.0762891	0.709728	hypothetical protein
CNAG_00895	-0.814109	0.0068445	solute carrier family 39 (zinc transporter), member 1/2/3
CNAG_00896	-0.37497	0.599969	transcription factor
CNAG_00897	-0.583415	0.00417436	putative glucosidase
CNAG_00898	0.806586	0.140605	multidrug efflux pump
CNAG_00899	-0.551159	0.307822	hypothetical protein
CNAG_00900	0.668981	0.33856	hypothetical protein
CNAG_00901	0.556532	0.0608125	hypothetical protein
CNAG_00902	0.142251	0.537696	hypothetical protein
CNAG_00903	-0.362884	0.282674	hypothetical protein, hypothetical protein, variant 1, hypothetical protein, variant 2
CNAG_00904	0.193294	0.63352	aflatoxin efflux pump AFLT
CNAG_00905	0.543275	1	MFS transporter
CNAG_00906	-0.218644	0.67689	nucleolar pre-ribosomal-associated protein 1, nucleolar pre-ribosomal-associated protein 1, variant
CNAG_00907	0.409297	1	hypothetical protein, hypothetical protein, variant
CNAG_00908	0	1	hypothetical protein
CNAG_00909	0.24926	0.695936	phosphopantothenoylcysteine decarboxylase
CNAG_00911	0.498499	0.626345	phytanoyl-CoA dioxygenase
CNAG_00914	0.247697	0.280121	glucosidase
CNAG_00915	0.67036	0.270757	hypothetical protein, hypothetical protein, variant
CNAG_00916	-0.213966	0.444496	transcription factor
CNAG_00917	0.0522516	0.866964	alkylbase DNA N-glycosylase
CNAG_00919	-0.0985524	0.888789	carboxypeptidase D
CNAG_00920	0.782451	0.0166237	YjeF family protein
CNAG_00921	0.337886	0.489368	glutathione transferase
CNAG_00922	-0.329841	0.376451	hypothetical protein
CNAG_00923	0.266191	0.48267	membrane protein
CNAG_00924	0.021689	0.961409	hypothetical protein
CNAG_00925	0.956539	0.0883026	hypothetical protein, hypothetical protein, variant
CNAG_00926	0.20588	0.546211	alpha-1,3/alpha-1,6-mannosyltransferase
CNAG_00927	0.255112	0.578767	guanyl nucleotide binding protein
CNAG_00928	0.313616	0.127148	peptidase
CNAG_00929	0.153551	0.253619	hypothetical protein
CNAG_00930	-0.922601	8.37e-06	Argininosuccinate synthase
CNAG_00931	1.22907	0.000809615	protein transporter
CNAG_00932	1.151	0.134874	hypothetical protein
CNAG_00933	0.128672	0.785525	hypothetical protein
CNAG_00934	0.0798282	0.765486	Allantoinase
CNAG_00935	-0.38359	0.000829788	DNA-binding protein
CNAG_00936	-0.513784	0.0457474	lipid particle protein, lipid particle protein, variant
CNAG_00937	0.23761	0.585956	hypothetical protein, hypothetical protein, variant 1, hypothetical protein, variant 2
CNAG_00938	-0.12007	0.782582	hypothetical protein
CNAG_00939	0.245381	0.749276	glucan 1,3-beta-glucosidase
CNAG_00940	-0.57447	0.00329497	exosome complex exonuclease DIS3/RRP44
CNAG_00941	0.344941	1	hypothetical protein
CNAG_00960	-0.0408847	0.895647	ATP-dependent RNA helicase DHX8/PRP22
CNAG_00961	0.497205	0.68939	hypothetical protein
CNAG_00964	0.835306	0.162226	hypothetical protein
CNAG_00966	-0.00133599	0.998086	aromatic-L-amino-acid decarboxylase
CNAG_00967	-0.0760126	0.886155	hypothetical protein
CNAG_00968	-0.141279	0.647472	hypothetical protein, hypothetical protein, variant
CNAG_00969	0.0554528	0.753007	hypothetical protein
CNAG_00970	-0.40562	0.140605	phosphatidate cytidylyltransferase
CNAG_00971	-0.103518	0.899819	vacuolar fusion protein MON1
CNAG_00972	0.1736	0.289663	hypothetical protein
CNAG_00973	0.405333	0.00201727	hypothetical protein
CNAG_00974	-0.0234133	0.945767	beta-lactamase
CNAG_00975	0.235641	0.724572	hypothetical protein
CNAG_00976	-0.111993	0.786273	carbamoyl-phosphate synthase, small subunit
CNAG_00977	-0.142297	0.60982	VHS domain-containing protein
CNAG_00978	-0.589316	5.35e-07	NADH dehydrogenase (ubiquinone) 1 alpha subcomplex 9
CNAG_00979	-0.352681	1.17e-05	Copper uptake transporter
CNAG_00980	0.860173	0.327829	hypothetical protein
CNAG_00981	1.06601	0.0122896	hypothetical protein
CNAG_00982	0.0202691	0.955503	hypothetical protein
CNAG_00983	1.85001	0.073418	hypothetical protein
CNAG_00984	1.49909	0.0490005	glucose and ribitol dehydrogenase
CNAG_00985	0.488788	0.0751746	hypothetical protein, hypothetical protein, variant
CNAG_00986	-0.01507	0.968833	adenylyltransferase and sulfurtransferase
CNAG_00987	-0.0327593	0.934643	prefoldin subunit
CNAG_00988	-0.203494	0.440808	importin subunit beta-1
CNAG_00989	0.130526	0.255299	ubiquitin carboxyl-terminal hydrolase L5
CNAG_00990	-0.438464	1.53e-05	F-type H -transporting ATPase subunit H, F-type H -transporting ATPase subunit H, variant
CNAG_00991	0.0428291	0.889099	flap endonuclease 1
CNAG_00992	-0.508225	0.007377	homocitrate synthase, mitochondrial
CNAG_00993	-0.400937	0.00884892	ubiquinone biosynthesis monooxygenase Coq7
CNAG_00994	-0.827331	0.0350944	protein mago nashi
CNAG_00995	0.434021	0.593264	hypothetical protein, hypothetical protein, variant
CNAG_00996	0.333156	0.00419363	dolichyl-phosphate-mannose-protein mannosyltransferase
CNAG_00997	0.266109	0.121922	hypothetical protein
CNAG_00998	-0.0786397	0.876416	hypothetical protein, hypothetical protein, variant
CNAG_00999	-0.0335076	0.937619	hypothetical protein
CNAG_01000	-0.0839835	0.735775	nuclear pore complex protein Nup155
CNAG_01001	0.768866	1	hypothetical protein
CNAG_01002	0.284485	0.232751	hypothetical protein
CNAG_01003	-0.262756	0.253704	NADPH-ferrihemoprotein reductase
CNAG_01004	-0.160133	0.736858	hypothetical protein, hypothetical protein, variant 1, hypothetical protein, variant 2
CNAG_01005	-0.125159	0.638927	glutaredoxin
CNAG_01006	0.767538	0.041632	hypothetical protein
CNAG_01007	0.467264	0.138644	C2 domain-containing protein
CNAG_01008	0.0936174	0.792273	hypothetical protein
CNAG_01009	0.0318575	0.954224	hypothetical protein, hypothetical protein, variant
CNAG_01010	0.123927	0.638927	hypothetical protein
CNAG_01011	0.138289	0.482287	hypothetical protein
CNAG_01012	-0.554866	0.27159	hypothetical protein
CNAG_01013	-0.268937	0.238464	chromatin binding protein
CNAG_01014	-0.236492	0.674633	hypothetical protein
CNAG_01015	-0.257837	0.530707	cytoplasmic protein
CNAG_01016	-0.141135	0.736704	vacuolar membrane protein
CNAG_01017	0.0517212	0.810923	E3 ubiquitin-protein ligase SHPRH, E3 ubiquitin-protein ligase SHPRH, variant
CNAG_01018	-0.370107	0.0857178	histone-lysine N-methyltransferase Su(var)3-9
CNAG_01019	0.04961	0.84452	superoxide dismutase [Cu-Zn]
CNAG_01020	-0.161092	0.525548	hypothetical protein
CNAG_01021	-0.751848	0.00025979	ATP phosphoribosyltransferase
CNAG_01022	0.104022	0.827603	hypothetical protein
CNAG_01023	-0.136416	0.451971	cohesin complex subunit SCC1
CNAG_01024	-0.0347227	0.795625	translocation protein SEC72
CNAG_01025	-0.291405	0.271148	hypothetical protein
CNAG_01026	0.0564699	0.863289	gamma-glutamyltransferase
CNAG_01027	0.830633	0.000318377	succinate-semialdehyde dehydrogenase (NADP)
CNAG_01028	0.47607	0.144628	hypothetical protein
CNAG_01029	0.15026	0.692446	impact family protein, impact family protein, variant
CNAG_01030	0.0415097	0.967198	hypothetical protein, hypothetical protein, variant
CNAG_01031	0.232013	0.841778	hypothetical protein
CNAG_01032	0.00779004	0.987236	hypothetical protein
CNAG_01033	-0.291741	0.218274	exosome complex component CSL4
CNAG_01034	0.994155	1	hypothetical protein
CNAG_01035	-0.0547601	0.813455	20S proteasome subunit alpha 4
CNAG_01036	0.127529	0.568437	geranylgeranyl transferase type-2 subunit beta
CNAG_01037	0.176595	0.357522	DNA mismatch repair protein MLH3
CNAG_01038	0.382572	0.254994	hypothetical protein
CNAG_01039	-0.0944037	0.702193	superkiller protein 3
CNAG_01040	0.593406	1	carboxypeptidase D
CNAG_01041	-0.747355	0.331089	hypothetical protein
CNAG_01042	0.498282	0.290102	hypothetical protein
CNAG_01043	0.693479	0.0229732	hypothetical protein
CNAG_01044	0.437175	0.320982	dihydroceramidase
CNAG_01045	-0.575726	0.037776	hypothetical protein
CNAG_01046	1.92239	0.0253782	N,N-dimethylglycine oxidase
CNAG_01047	0.035695	0.846275	hypothetical protein
CNAG_01048	1.42865	7.45e-06	hypothetical protein, hypothetical protein, variant
CNAG_01049	0.129614	0.751596	H/ACA ribonucleoprotein complex subunit 3
CNAG_01050	-0.14694	0.523511	hypothetical protein
CNAG_01051	0.0831785	0.798368	dynactin 1
CNAG_01052	1.15844	0.180238	hypothetical protein
CNAG_01053	-0.565354	0.0122417	nuclear pore complex protein Nup160
CNAG_01054	0.379774	0.120856	RNA polymerase II subunit A domain phosphatase ssu72
CNAG_01055	0.015923	0.963788	phospholipid transporter, phospholipid transporter, variant
CNAG_01056	0.724967	1	hypothetical protein
CNAG_01057	0.230777	0.586064	COP9 signalosome complex subunit 2
CNAG_01058	0.0819851	0.821826	nitric oxide synthase-interacting protein
CNAG_01059	0.47484	0.209584	vacuolar membrane protein, vacuolar membrane protein, variant
CNAG_01060	-0.338233	0.0273648	hypothetical protein, hypothetical protein, variant
CNAG_01061	0.0545745	0.827489	serine/threonine protein kinase
CNAG_01062	-0.133	0.744571	CAMK/CAMKL/PASK protein kinase
CNAG_01063	-0.154308	0.572111	WD-repeat protein mip1
CNAG_01064	1.03119	0.0914792	hypothetical protein
CNAG_01065	0.791372	0.00039545	hypothetical protein, hypothetical protein, variant
CNAG_01069	0.0139407	0.943048	hypothetical protein
CNAG_01070	-1.7263	1	class II aldolase/adducin family protein
CNAG_01071	-0.0575039	0.942639	hypothetical protein
CNAG_01072	0.065949	0.874295	Amidase
CNAG_01073	-0.160585	0.852689	hypothetical protein, hypothetical protein, variant
CNAG_01074	1.68162	1	neutral amino acid transporter, neutral amino acid transporter, variant
CNAG_01075	-0.30897	1	methylmalonate-semialdehyde dehydrogenase (acylating)
CNAG_01076	-0.859094	1	4-aminobutyrate aminotransferase
CNAG_01077	-0.621216	0.562403	hypothetical protein
CNAG_01078	-0.568675	0.342691	aldehyde dehydrogenase (NAD)
CNAG_01079	0.71906	0.497736	2,4-dihydroxyhept-2-ene-1,7-dioic acid aldolase
CNAG_01080	-0.477914	0.511052	Glycolate oxidase
CNAG_01081	0.949491	0.352253	hypothetical protein
CNAG_01082	0.580359	0.0449973	hypothetical protein
CNAG_01083	0.022415	0.945767	26S proteasome regulatory subunit N5
CNAG_01084	-0.325632	0.703418	ubiquitin-conjugating enzyme 4
CNAG_01085	1.07521	0.0130425	hypothetical protein
CNAG_01086	0.775533	0.0184427	hypothetical protein
CNAG_01087	-0.401266	0.159279	hypothetical protein
CNAG_01088	-0.748606	1.87e-09	hypothetical protein
CNAG_01089	-0.803235	0.00449111	hypothetical protein
CNAG_01090	0.45246	0.543844	alpha/beta hydrolase fold protein
CNAG_01091	-0.636015	0.0012198	U5 small nuclear ribonucleoprotein component
CNAG_01092	-0.221603	0.47325	hypothetical protein
CNAG_01093	-0.141864	0.531987	hypothetical protein
CNAG_01094	0.105349	0.695388	pre-mRNA-splicing factor CWC25
CNAG_01095	0.626185	0.0886943	BEM46 family protein
CNAG_01096	0.609805	0.0101551	hypothetical protein
CNAG_01097	0.219528	0.288543	short-chain dehydrogenase/reductase SDR
CNAG_01098	-0.269379	0.643802	pre-rRNA-processing protein ipi1
CNAG_01099	-0.406942	0.0936941	cleavage and polyadenylation specificity factor subunit 2
CNAG_01100	0.65127	0.32958	hypothetical protein
CNAG_01101	-0.488316	0.0702515	hypothetical protein
CNAG_01102	1.22656	0.192158	oxidoreductase
CNAG_01103	1.01322	0.000180442	splicing factor 3a subunit 2
CNAG_01104	-0.221	0.390658	ribosomal RNA-processing protein 8
CNAG_01105	-0.384851	0.1698	hypothetical protein
CNAG_01106	-0.1446	0.557707	V-type H -transporting ATPase subunit I
CNAG_01107	-0.240516	0.467033	phosphatidylinositol glycan, class A
CNAG_01108	-0.117377	0.766897	Allantoicase
CNAG_01109	0.0970357	0.666729	hypothetical protein
CNAG_01110	0.559608	0.0350944	co-chaperone
CNAG_01111	0.301765	0.08871	translation initiation factor 3 subunit K
CNAG_01112	0.771534	0.0134899	xenobiotic reductase
CNAG_01113	0.222241	0.556358	hypothetical protein
CNAG_01114	0.414826	0.435418	hypothetical protein
CNAG_01115	0.197866	0.556252	hypothetical protein
CNAG_01116	0.527901	0.0023667	beta-ketoacyl reductase
CNAG_01117	-0.451723	0.0208915	elongation factor 3
CNAG_01118	0.645917	0.162866	AAT family amino acid transporter
CNAG_01119	0.401412	0.0311245	POT family proton-dependent oligopeptide transporter
CNAG_01120	-0.336173	0.00486423	pyruvate dehydrogenase complex dihydrolipoamide acetyltransferase
CNAG_01121	1.33779	1	hypothetical protein
CNAG_01122	-2.09723	1	hypothetical protein
CNAG_01123	-1.10242	0.000448251	DRAP deaminase
CNAG_01124	0.593696	0.178067	hypothetical protein
CNAG_01125	0.0669917	0.824024	hypothetical protein
CNAG_01126	-0.14375	0.626345	guanine nucleotide exchange protein for ADP- robosylation factor
CNAG_01127	0.308986	0.506786	hypothetical protein
CNAG_01128	0.482676	0.246448	Hydroxyacylglutathione hydrolase
CNAG_01129	-0.355054	0.221158	lanosterol synthase
CNAG_01130	0.121134	0.703363	hypothetical protein, hypothetical protein, variant
CNAG_01131	-0.147874	0.703064	hypothetical protein
CNAG_01132	0.341773	0.310137	nucleolar protein 6
CNAG_01133	0.126313	0.862264	mitochondrial protein
CNAG_01134	-0.158285	0.415231	hypothetical protein
CNAG_01135	-0.129535	0.348699	Delta(3,5)-Delta(2,4)-dienoyl-CoA isomerase, delta(3,5)-Delta(2,4)-dienoyl-CoA isomerase, variant 1, delta(3,5)-Delta(2,4)-dienoyl-CoA isomerase, variant 2
CNAG_01136	-0.264382	0.109825	hypothetical protein
CNAG_01137	-0.236882	0.157377	aconitate hydratase, mitochondrial
CNAG_01138	-0.612487	0.00155175	cytochrome c peroxidase, mitochondrial
CNAG_01139	0.00894617	0.992946	hypothetical protein
CNAG_01140	-0.462813	0.318463	ATP-dependent RNA helicase DRS1
CNAG_01141	-0.210076	0.582535	exosome complex component RRP40
CNAG_01142	0.341152	0.284557	endoplasmic reticulum protein
CNAG_01143	0.0817912	0.846713	hypothetical protein
CNAG_01144	-0.283606	0.317951	replication factor A1
CNAG_01145	-0.36228	0.0991903	hypothetical protein
CNAG_01146	0.289612	0.0876718	U3 small nucleolar RNA-associated protein 22
CNAG_01147	-0.0969698	0.709878	arp2/3 complex 20 kDa subunit
CNAG_01148	-0.632574	0.00824262	FK506-binding protein 4
CNAG_01149	-0.0126222	0.974923	hypothetical protein
CNAG_01150	-0.393857	0.0323755	omega-6 fatty acid desaturase (delta-12 desaturase)
CNAG_01151	-0.186946	0.759318	ubiquitin-conjugating enzyme E2 D/E
CNAG_01152	-0.482507	0.00042793	small subunit ribosomal protein S6e, small subunit ribosomal protein S6e, variant
CNAG_01153	-0.72643	4.45e-09	small subunit ribosomal protein S13e
CNAG_01154	0.610123	0.0339547	hypothetical protein
CNAG_01155	-0.110543	0.76116	glycerol kinase
CNAG_01156	-0.342376	0.150268	capsular related protein
CNAG_01157	0.0351388	0.92418	hypothetical protein
CNAG_01158	-0.401165	0.00257129	branchpoint-bridging protein
CNAG_01159	0.228328	0.351698	pre-mRNA-splicing factor slu7
CNAG_01161	-0.668265	0.0497237	hypothetical protein
CNAG_01162	-0.354367	0.396678	hypothetical protein
CNAG_01163	-0.0773581	0.933384	DNA repair and recombination protein RAD54-like protein
CNAG_01164	-0.0684729	0.708538	glutamine-fructose-6-phosphate transaminase (isomerizing)
CNAG_01165	0.327938	0.012596	D-erythro-sphingosine kinase
CNAG_01166	-0.000726664	0.998194	urease accessory protein
CNAG_01167	0.512847	0.187126	chromosome associated protein
CNAG_01168	0.0318686	0.886767	H/ACA ribonucleoprotein complex subunit 4
CNAG_01169	0.29819	0.355608	Aspartyl aminopeptidase
CNAG_01170	-0.237332	0.191554	small subunit ribosomal protein S17
CNAG_01171	0.509299	0.00740411	hypothetical protein
CNAG_01172	-0.365549	0.085674	parallel beta-helix repeat protein
CNAG_01173	-0.100245	0.841546	LAG1 family transcription factor, putative
CNAG_01174	-0.438632	0.122607	hypothetical protein
CNAG_01175	0.506629	0.101211	hypothetical protein
CNAG_01177	-0.173584	0.466418	nuclear envelope-endoplasmic reticulum network protein
CNAG_01178	-0.252205	0.255828	nuclear envelope-endoplasmic reticulum network protein
CNAG_01179	-0.337829	0.0646934	DNA-directed RNA polymerase I and III subunit RPAC1
CNAG_01180	-0.082654	0.691716	hypothetical protein
CNAG_01181	-0.292631	0.0869361	small subunit ribosomal protein S27Ae
CNAG_01182	-0.480513	0.0133878	cytoplasmic protein
CNAG_01183	-0.360855	0.343776	hypothetical protein
CNAG_01184	0.331224	0.39533	hypothetical protein
CNAG_01185	-0.378192	0.280802	Hsp70-like protein
CNAG_01186	0.159264	0.688986	hypothetical protein
CNAG_01187	-0.689243	0.269298	ribosome production factor 2
CNAG_01188	-0.594621	0.00118748	peroxin-19
CNAG_01189	-0.296883	0.155891	DNA-directed RNA polymerase I subunit RPA1
CNAG_01190	0.209917	0.55396	vesicle transporter SEC22
CNAG_01191	0.312482	0.286357	long-chain fatty acid transporter, long-chain fatty acid transporter, variant 1, long-chain fatty acid transporter, variant 2
CNAG_01192	0.0722021	0.92418	hypothetical protein
CNAG_01193	1.7222	0.0139089	hypothetical protein, hypothetical protein, variant
CNAG_01194	-0.305509	1	hypothetical protein
CNAG_01195	-0.121078	0.74877	cation-transporting ATPase 13A3/4/5
CNAG_01196	0.406535	0.165447	tyrosyl-DNA phosphodiesterase 1
CNAG_01197	0.373631	0.00387288	ran GTPase-activating protein 1
CNAG_01198	-0.160253	0.547568	small nuclear ribonucleoprotein F
CNAG_01199	-0.30256	0.1317	nuclear pore complex protein Nup62
CNAG_01200	-0.0383305	0.895082	pre-mRNA-splicing factor 38A
CNAG_01201	-0.366293	0.142867	hypothetical protein
CNAG_01202	-0.0128412	0.974912	hypothetical protein
CNAG_01203	-0.366029	0.314064	dual specificity phosphatase 12
CNAG_01204	-0.404647	0.00246118	ATP synthase F1, delta subunit
CNAG_01207	0.554241	0.0399427	hypothetical protein
CNAG_01208	-0.070959	0.846923	calcium-channel protein CCH1
CNAG_01209	-0.485257	0.0732718	1-phosphatidylinositol-3-phosphate 5-kinase
CNAG_01210	0.0749755	0.694855	hypothetical protein
CNAG_01211	-0.302133	0.140605	hypothetical protein
CNAG_01212	0.663862	0.0757253	hypothetical protein
CNAG_01213	-0.42097	0.0612249	hypothetical protein
CNAG_01214	0.249184	0.729606	alpha-1,6-mannosyltransferase
CNAG_01215	-0.0230244	0.972583	hypothetical protein
CNAG_01216	-0.221408	0.386642	6-phosphogluconolactonase
CNAG_01217	0.148187	0.714938	protein MPE1
CNAG_01220	0.0715664	0.846672	mitochondrial FAD-linked sulfhydryl oxidase ERV1
CNAG_01221	-0.0521575	0.900599	di-trans,poly-cis-decaprenylcistransferase
CNAG_01222	0.0966108	0.657311	hypothetical protein
CNAG_01223	1.11893	0.0181499	hypothetical protein
CNAG_01224	-0.122179	0.543155	large subunit ribosomal protein L18-A
CNAG_01228	0.0733861	0.837184	hypothetical protein
CNAG_01229	-0.033946	0.911297	L-mandelate dehydrogenase
CNAG_01230	0.224996	0.21623	chitin deacetylase 2
CNAG_01231	0.16546	0.581216	agmatinase
CNAG_01232	-0.0435204	0.92418	calcium-translocating P-type ATPase, PMCA-type
CNAG_01233	0.337664	0.242157	hypothetical protein
CNAG_01234	0.556941	0.101207	spore wall assembly-associated protein
CNAG_01235	-0.21809	0.25301	DNA-directed RNA polymerase II subunit RPB2, DNA-directed RNA polymerase II subunit RPB2, variant
CNAG_01236	-0.0173463	0.969881	rRNA-processing protein EBP2
CNAG_01237	0.288322	0.296929	hypothetical protein
CNAG_01238	0.449549	0.0112112	arginine biosynthesis ArgJ, mitochondrial
CNAG_01239	0.200685	0.670136	Chitin deacetylase
CNAG_01240	0.405176	0.348543	hypothetical protein
CNAG_01241	0.111126	0.781982	enzyme regulator
CNAG_01242	0.434379	0.129423	CCAAT-binding transcription factor HapX
CNAG_01243	0.18209	0.651355	histone-lysine N-methyltransferase, H3 lysine-4 specific
CNAG_01244	-0.297851	1	hypothetical protein, hypothetical protein, variant
CNAG_01245	-0.362211	0.365477	hypothetical protein
CNAG_01246	0.366163	0.0366688	hypothetical protein, hypothetical protein, variant 1, hypothetical protein, variant 2
CNAG_01247	0.374093	0.0850555	hypothetical protein
CNAG_01248	-0.551748	0.0937829	vacuole morphology and inheritance protein 14
CNAG_01249	0.177074	0.647232	hypothetical protein
CNAG_01250	-0.323027	0.314916	tRNA ligase
CNAG_01251	0.325352	0.287173	E3 ubiquitin-protein ligase TRIP12
CNAG_01252	-0.347299	0.488988	thiosulfate/3-mercaptopyruvate sulfurtransferase
CNAG_01253	-0.00177831	0.994302	mitochondrial import inner membrane translocase subunit TIM10
CNAG_01254	0.0220596	0.911575	protein-tyrosine-phosphatase
CNAG_01255	0.0551763	0.890912	hypothetical protein
CNAG_01256	-0.138961	0.871063	hypothetical protein
CNAG_01257	0.0868238	0.810021	aldo-keto reductase
CNAG_01258	0.525963	0.116598	hypothetical protein
CNAG_01261	0.409294	0.124918	myosin I binding protein
CNAG_01262	-0.112226	0.789037	guanine nucleotide-binding protein subunit beta
CNAG_01263	0.0427418	0.850707	vacuolar transporter chaperone 4
CNAG_01264	-0.390719	0.00221339	homoisocitrate dehydrogenase
CNAG_01265	-0.265952	0.551226	charged multivesicular body protein 6
CNAG_01266	-0.529881	0.00215777	ATP-dependent protease La
CNAG_01267	-0.246415	0.699719	hypothetical protein
CNAG_01268	0.433234	1	hypothetical protein, hypothetical protein, variant
CNAG_01270	-0.419292	0.0186122	hypothetical protein
CNAG_01271	-0.138266	0.58921	pre-mRNA-splicing factor isy1
CNAG_01272	0.534612	0.22138	hypothetical protein
CNAG_01273	-0.451101	0.0280343	cellular nucleic acid-binding protein
CNAG_01274	-0.368326	0.0402488	coatomer subunit gamma
CNAG_01275	0.152012	0.796348	hypothetical protein
CNAG_01276	-0.0883013	0.814989	hypothetical protein
CNAG_01277	-0.179422	0.511945	hypothetical protein
CNAG_01278	0.341423	0.336193	Aminophospholipid translocase, putative
CNAG_01279	0.431615	0.0768479	ubiquitin-conjugating enzyme E2 S, ubiquitin-conjugating enzyme E2 S, variant
CNAG_01281	-0.467102	0.455281	hypothetical protein
CNAG_01282	0.553619	0.0280343	hypothetical protein
CNAG_01283	-0.278199	0.542731	beta-1,2-xylosyltransferase
CNAG_01284	-0.134478	0.728339	ATPase
CNAG_01285	-0.0963437	0.792273	AUR protein kinase
CNAG_01286	0.454413	0.705687	hypothetical protein, hypothetical protein, variant
CNAG_01287	-0.48955	4.56e-05	NADH-ubiquinone oxidoreductase 51 kDa subunit, mitochondrial
CNAG_01288	-0.150003	0.657255	solute carrier family 25, member 33/36
CNAG_01289	-0.154985	0.611859	hypothetical protein
CNAG_01290	-0.257079	0.152811	hypothetical protein
CNAG_01291	-0.308001	0.0478406	hypothetical protein
CNAG_01292	-0.163125	0.532014	pol II transcription elongation factor
CNAG_01293	0.0205286	0.967198	hypothetical protein
CNAG_01294	0.13554	0.786706	inositol-pentakisphosphate 2-kinase, inositol-pentakisphosphate 2-kinase, variant
CNAG_01295	0.118078	0.838705	acyl carrier protein, acyl carrier protein, variant
CNAG_01296	0.192334	0.352253	RNA polymerase I-specific transcription initiation factor RRN3
CNAG_01297	-0.404561	0.0433	hypothetical protein, hypothetical protein, variant 1, hypothetical protein, variant 2
CNAG_01298	-0.0903718	0.795853	lysophospholipase NTE1
CNAG_01299	0.169969	0.648413	hypothetical protein, hypothetical protein, variant
CNAG_01300	-0.204284	0.323789	small subunit ribosomal protein S21e
CNAG_01301	0.0301501	0.967198	hypothetical protein
CNAG_01302	-0.280924	0.434737	hypothetical protein
CNAG_01303	0.297979	0.0754101	hypothetical protein, hypothetical protein, variant
CNAG_01304	0.20076	0.691226	polynucleotide 5'-hydroxyl-kinase GRC3
CNAG_01305	-0.0698035	0.790682	methionine-tRNA ligase
CNAG_01306	-0.237398	0.727364	chromodomain-helicase-DNA-binding protein 3, chromodomain-helicase-DNA-binding protein 3, variant
CNAG_01307	0.361879	0.287844	endoplasmic reticulum protein
CNAG_01308	0.44012	0.000493536	protein NRD1
CNAG_01309	0.199066	0.49361	arf/Sar family protein
CNAG_01310	-0.187214	0.666945	Nucleolar protein
CNAG_01313	0.182445	0.532485	hypothetical protein
CNAG_01314	-0.281838	0.166203	vacuolar protein, vacuolar protein, variant
CNAG_01315	-0.17427	0.476956	protein transporter
CNAG_01316	-0.513025	0.201984	replication factor A2
CNAG_01317	-0.190386	0.586143	hypothetical protein
CNAG_01318	-0.421026	0.13441	sodium/hydrogen exchanger 3
CNAG_01319	0.158581	0.682209	hypothetical protein
CNAG_01320	-0.327947	0.128254	large subunit ribosomal protein L17
CNAG_01321	-0.0212043	0.937294	acyl carrier protein
CNAG_01322	0.109441	0.679666	hypothetical protein
CNAG_01323	-0.11176	0.496808	ubiquinol-cytochrome c reductase subunit 7
CNAG_01324	0.256749	0.096047	hypothetical protein
CNAG_01325	-0.345409	0.613714	DASH complex subunit SPC19
CNAG_01330	-0.431763	0.100588	hypothetical protein
CNAG_01331	-0.518331	0.560028	hypothetical protein
CNAG_01332	-0.228326	0.288951	small subunit ribosomal protein S24e
CNAG_01333	0.0144602	0.959377	HASPIN protein kinase
CNAG_01334	-0.29913	0.265394	hypothetical protein, hypothetical protein, variant
CNAG_01335	0.360365	0.530869	hypothetical protein
CNAG_01336	0.132243	0.921821	hypothetical protein, hypothetical protein, variant
CNAG_01337	0.157111	0.677795	WD-repeat protein, variant, wd-repeat protein
CNAG_01338	0.225922	0.256158	xeroderma pigmentosum group C-complementing protein
CNAG_01339	-0.264402	0.358022	cytoplasmic protein
CNAG_01340	1.12405	0.0445187	ATPase
CNAG_01341	1.15589	0.00171525	mannose-6-phosphate isomerase, mannose-6-phosphate isomerase, variant
CNAG_01342	-0.128408	0.832251	hypothetical protein
CNAG_01343	0.50993	0.255659	ATP-dependent Clp protease ATP-binding subunit ClpX
CNAG_01344	0.163679	0.604662	hypothetical protein
CNAG_01345	-0.0721144	0.824053	small subunit ribosomal protein S2
CNAG_01346	0.446611	0.303994	hypothetical protein
CNAG_01347	0.0746573	0.758989	co-chaperone
CNAG_01348	-0.363378	0.213896	cyanate hydratase, cyanate hydratase, variant
CNAG_01349	1.00758	0.0224703	hypothetical protein
CNAG_01350	0.185582	0.49817	putative ubiquitin ligase
CNAG_01351	0.090504	0.767339	hypothetical protein
CNAG_01352	0.203974	0.549072	hypothetical protein
CNAG_01353	-0.422372	0.0139414	hypothetical protein
CNAG_01354	-1.06212	0.140605	hypothetical protein
CNAG_01355	-0.366784	0.300795	thioredoxin
CNAG_01356	0.0689259	0.864174	hypothetical protein
CNAG_01357	-0.416236	0.455281	hypothetical protein
CNAG_01358	0.155421	0.915736	hypothetical protein
CNAG_01359	0.570763	0.0971959	DNA-directed RNA polymerase II subunit RPB7
CNAG_01360	-0.0400275	0.908364	pumilio domain-containing protein c
CNAG_01361	-0.623693	0.000877427	importin alpha subunit
CNAG_01362	0.116758	0.614508	cell cycle control protein cwf19
CNAG_01363	-0.0698771	0.758859	XPA-binding protein 1
CNAG_01364	-0.2782	0.0527566	Guanylate kinase
CNAG_01365	-0.298798	0.392198	hypothetical protein
CNAG_01367	-3.55213	2.57e-05	hypothetical protein
CNAG_01368	-0.95802	2.02e-09	hypothetical protein, hypothetical protein, variant
CNAG_01369	-1.82184	0.00118748	hypothetical protein, hypothetical protein, variant
CNAG_01370	0.776526	0.0921936	hypothetical protein
CNAG_01371	0.0936419	0.718045	Putative regulator of G-protein signaling protein
CNAG_01372	-0.948687	3.72e-07	hypothetical protein
CNAG_01373	-0.25498	0.483019	septin ring protein
CNAG_01375	-0.118015	0.786003	Putative actin-binding protein
CNAG_01376	-0.20151	0.25835	stress response protein NST1, stress response protein NST1, variant
CNAG_01377	-0.614648	0.000998945	PAB-dependent poly(A)-specific ribonuclease subunit PAN2
CNAG_01378	-0.131959	0.740301	STE24 endopeptidase
CNAG_01379	0.399941	0.0441827	hypothetical protein
CNAG_01380	-0.289699	0.0356909	Phosphatidylserine decarboxylase
CNAG_01381	-0.258324	0.380025	hypothetical protein
CNAG_01382	-0.0874667	0.777854	aspartyl-tRNA(Asn)/glutamyl-tRNA (Gln) amidotransferase subunit A
CNAG_01383	-0.369137	1	hypothetical protein
CNAG_01384	0.711288	0.50815	hypothetical protein
CNAG_01385	-0.0424234	0.904353	hypothetical protein
CNAG_01386	0.800458	0.000978032	phosphatidylinositol glycan, class P
CNAG_01387	0.225715	0.582535	hypothetical protein
CNAG_01388	-0.375785	0.199782	hypothetical protein
CNAG_01389	-0.0878933	0.895647	hypothetical protein
CNAG_01390	-1.04541	0.00021812	adenine phosphoribosyltransferase
CNAG_01391	-0.354354	0.0985454	cell division cycle protein 37
CNAG_01392	-0.49076	0.0186844	hypothetical protein
CNAG_01395	-0.0490632	0.886651	Ribose-5-phosphate isomerase
CNAG_01396	-0.147694	0.813455	protein SUS1
CNAG_01397	-0.288143	0.230205	mitochondrial import inner membrane translocase subunit
CNAG_01398	-0.370706	0.427629	ATP-dependent RNA helicase DOB1
CNAG_01399	-0.492608	0.103474	hypothetical protein
CNAG_01400	-0.838347	3.3e-06	3-deoxy-7-phosphoheptulonate synthase
CNAG_01401	-0.19959	1	hypothetical protein
CNAG_01402	-0.18632	0.499545	actin binding protein
CNAG_01403	0.0078233	0.980512	eclair-PA
CNAG_01404	-0.28319	0.0671046	hsp71-like protein
CNAG_01405	0.618783	0.0678062	hypothetical protein
CNAG_01406	0.219432	0.596301	hypothetical protein
CNAG_01408	-0.468346	0.0915492	PH and SEC7 domain-containing protein
CNAG_01411	0.378468	0.71158	hypothetical protein
CNAG_01412	0.332857	0.278758	phosphatidate phosphatase LPIN
CNAG_01413	-0.267859	0.0838441	nucleolysin TIA-1/TIAR
CNAG_01414	-0.307249	0.159737	hypothetical protein
CNAG_01415	-0.422549	0.275076	cytoplasmic protein
CNAG_01416	0.745155	0.313386	hypothetical protein
CNAG_01417	-0.162889	0.540541	hypothetical protein
CNAG_01418	0.0177415	0.962062	hypothetical protein
CNAG_01419	0.277106	0.467033	hypothetical protein
CNAG_01420	0.269078	0.553984	hypothetical protein
CNAG_01421	0.154943	0.529252	hypothetical protein
CNAG_01422	0.621869	0.128254	endoplasmic reticulum protein
CNAG_01423	-0.227408	0.250767	hypothetical protein
CNAG_01424	0.12933	0.535692	hypothetical protein
CNAG_01425	-0.0908762	0.917868	hypothetical protein
CNAG_01426	0.013017	0.971138	vacuolar protein sorting 26, vacuolar protein sorting 26, variant 1, vacuolar protein sorting 26, variant 2
CNAG_01428	-0.234319	0.0831949	Translation initiation factor 5A
CNAG_01429	0.490983	0.109825	hypothetical protein
CNAG_01430	-0.0803623	0.717048	hypothetical protein
CNAG_01431	0.0578949	0.8762	hypothetical protein
CNAG_01432	-0.745452	0.0304379	ribosome assembly protein 4, ribosome assembly protein 4, variant
CNAG_01435	-0.434247	0.0312617	serine-tRNA ligase
CNAG_01436	-0.0670565	0.873813	serine/threonine-protein phosphatase 6 catalytic subunit
CNAG_01437	-0.137306	0.681751	ribosomal RNA assembly protein
CNAG_01438	-0.107191	0.575989	Cell-cycle box factor subunit SWI6, putative
CNAG_01439	-0.322959	0.0825733	U4/U6 small nuclear ribonucleoprotein PRP4
CNAG_01440	0.0758706	0.856633	hypothetical protein
CNAG_01441	-0.211834	0.615761	hypothetical protein, hypothetical protein, variant
CNAG_01442	-0.484151	0.00198919	cysteine desulfurase IscS
CNAG_01443	0.212821	0.5075	hypothetical protein
CNAG_01444	-0.00439009	0.992946	DNA-directed RNA polymerase II subunit RPB4
CNAG_01445	0.188385	0.755242	autophagy-like protein 9
CNAG_01446	1.24454	0.072894	heat shock protein, 12Kda
CNAG_01448	0.338423	0.338185	hypothetical protein
CNAG_01451	0.0468097	0.886155	hypothetical protein
CNAG_01452	0.140751	0.348085	mat3 pheromone repeat protein
CNAG_01454	-0.093113	0.772922	transcription factor STE12
CNAG_01455	0.245783	0.352037	large subunit ribosomal protein L39
CNAG_01456	2.45918	1	hypothetical protein, hypothetical protein, variant
CNAG_01457	-0.0745292	0.843309	hypothetical protein
CNAG_01461	-0.237241	0.618269	sodium/bile acid cotransporter 7-B/bile acid cotransporter 7-B
CNAG_01463	-0.232591	0.759075	hypothetical protein
CNAG_01464	-0.0795805	0.827603	Flavohemoglobin
CNAG_01465	0.264814	0.372315	5' flap endonuclease
CNAG_01466	0.559228	0.209584	hypothetical protein
CNAG_01467	-0.206969	0.226658	solute carrier family 35, member F5
CNAG_01468	-0.201423	0.468028	hypothetical protein
CNAG_01469	-0.509532	0.0520283	CDP-diacylglycerol-serine O- phosphatidyltransferase
CNAG_01470	-0.414816	0.00915655	NADH dehydrogenase (ubiquinone) flavoprotein 2
CNAG_01471	-0.23973	0.400959	hypothetical protein
CNAG_01472	-0.180402	0.718371	endoplasmic reticulum protein
CNAG_01473	-0.153047	0.884004	hypothetical protein
CNAG_01474	0.538764	0.555881	hypothetical protein, hypothetical protein, variant
CNAG_01475	-0.512118	0.0099757	sphingolipid C9-methyltransferase
CNAG_01476	0.118535	0.628979	hypothetical protein
CNAG_01477	-0.0941209	0.790365	Serine palmitoyltransferase
CNAG_01478	0.0464946	0.905808	monooxygenase
CNAG_01479	0.335213	0.338194	hypothetical protein
CNAG_01480	-0.544002	0.000535339	large subunit ribosomal protein L12
CNAG_01481	0.636486	0.569132	hypothetical protein
CNAG_01482	-0.209439	0.528029	solute carrier family 25 (mitochondrial phosphate transporter), member 23/24/25/41
CNAG_01483	0.131802	0.644348	E3 ubiquitin ligase-like protein
CNAG_01485	-0.00836798	0.979456	D-lactate dehydrogenase (cytochrome)
CNAG_01486	-0.21708	0.250655	large subunit ribosomal protein L15-A
CNAG_01487	-0.895847	1	hypothetical protein
CNAG_01489	1.15809	0.117366	maltose O-acetyltransferase
CNAG_01490	0.698117	0.494495	hypothetical protein, hypothetical protein, variant
CNAG_01491	-0.340286	0.270495	hypothetical protein
CNAG_01492	0.229432	0.217948	hypothetical protein
CNAG_01493	-0.877707	0.256833	hypothetical protein, hypothetical protein, variant
CNAG_01494	-0.0826099	0.858292	hypothetical protein, hypothetical protein, variant
CNAG_01495	0.186854	0.678089	myo-inositol 2-dehydrogenase
CNAG_01496	-0.561559	0.017833	protein phosphatase 5
CNAG_01497	-0.949046	0.357859	Integral membrane protein
CNAG_01498	-0.124267	0.745058	Arylsulfatase
CNAG_01499	0.319101	0.758374	hypothetical protein, hypothetical protein, variant
CNAG_01500	-0.0219576	0.976558	Taurine dioxygenase
CNAG_01501	-0.181426	0.746405	hypothetical protein
CNAG_01502	-0.0656129	0.858337	major facilitator superfamily transporter
CNAG_01504	-0.135182	0.756796	hypothetical protein
CNAG_01506	1.98513	1	hypothetical protein
CNAG_01507	0.183222	0.777854	protein CGI121
CNAG_01508	-0.332172	0.183979	hypothetical protein
CNAG_01509	0.115718	0.637859	hypothetical protein
CNAG_01510	-0.163267	0.439178	hypothetical protein
CNAG_01511	0.279226	1	hypothetical protein
CNAG_01512	-0.683065	0.16497	hypothetical protein, hypothetical protein, variant
CNAG_01513	-0.409714	0.728535	hypothetical protein
CNAG_01514	0.856296	1	hypothetical protein
CNAG_01518	0.169658	0.741607	Phosphoglycerate mutase, phosphoglycerate mutase, variant
CNAG_01519	0.179419	0.670136	endonuclease/exonuclease/phosphatase
CNAG_01520	-0.618781	0.0958789	histone-arginine methyltransferase CARM1
CNAG_01521	0.0999335	0.732143	metallo-beta-lactamase
CNAG_01522	-0.431213	0.0502001	phenylalanine-tRNA ligase
CNAG_01523	0.0289087	0.945767	putative mitogen-activated protein kinase HOG1
CNAG_01524	0.577364	0.0260697	hypothetical protein
CNAG_01525	0.534534	1.34e-05	hypothetical protein
CNAG_01526	-0.267231	0.139755	cleavage and polyadenylation specificity factor subunit 4
CNAG_01527	-0.403855	0.430722	hypothetical protein
CNAG_01528	-0.874021	0.020395	hypothetical protein
CNAG_01529	0.285134	0.3137	solute carrier family 25 (mitochondrial phosphate transporter), member 23/24/25/41
CNAG_01530	-0.391763	0.21623	suppressor protein SPT23
CNAG_01531	-0.0553116	0.90049	DNA helicase II/ATP-dependent DNA helicase PcrA
CNAG_01532	0.233063	0.356738	phosphatidylinositol phosphate phosphatase
CNAG_01533	0.144825	0.634412	rho GTPase activator
CNAG_01534	0.283397	0.818	hypothetical protein
CNAG_01535	-0.629012	0.0123452	Amino acid permease
CNAG_01536	0.249203	0.469161	myosin heavy chain
CNAG_01537	-0.0748122	0.761344	ATP-dependent RNA helicase VAD1
CNAG_01538	0.582962	0.58781	hypothetical protein
CNAG_01539	-0.408135	0.0413004	Myo-inositol-1-phosphate synthase
CNAG_01540	-0.416087	0.297479	dehydrogenase
CNAG_01541	0.168847	0.819298	hypothetical protein
CNAG_01542	0.633272	0.158975	taurine catabolism dioxygenase TauD
CNAG_01543	-0.000752526	0.997004	AP-3 complex subunit beta
CNAG_01544	-0.517157	0.00374011	histidyl-tRNA synthetase
CNAG_01545	-0.0733453	0.912081	hypothetical protein, hypothetical protein, variant
CNAG_01546	-0.33437	0.163818	S-adenosylmethionine-dependent methyltransferase
CNAG_01547	-0.151836	0.526741	wd-repeat protein
CNAG_01548	-0.290312	0.195074	ATP-dependent RNA helicase FAL1
CNAG_01549	-0.0965046	0.694855	splicing factor 3a subunit 3
CNAG_01550	-0.335567	0.209584	pre-rRNA-processing protein TSR3
CNAG_01551	0.0666765	0.835683	GATA family transcription factor
CNAG_01552	0.565346	0.225131	blocked early in transport 1
CNAG_01553	-0.542724	0.0156126	CORD and CS domain-containing protein
CNAG_01554	-0.457454	0.000495538	sorting nexin-4
CNAG_01555	-0.20204	0.839878	hypothetical protein
CNAG_01556	-0.0357562	0.908997	cytoplasmic protein
CNAG_01557	-0.105142	0.549072	Calmodulin
CNAG_01558	0.665005	0.182377	chlorophyll synthesis pathway protein BchC
CNAG_01559	1.02833	0.0817298	hypothetical protein
CNAG_01560	0.590333	0.384606	hypothetical protein
CNAG_01561	-0.0873513	0.781982	wd-repeat protein
CNAG_01562	-0.140139	0.604662	pr4/barwin domain protein
CNAG_01563	0.147521	0.398435	histone deacetylase 6/10
CNAG_01564	-0.388703	0.12753	nucleolar protein 12
CNAG_01565	-0.691906	3.28e-06	biotin-[acetyl-CoA-carboxylase] ligase
CNAG_01566	-1.06689	0.000484995	gamma-tubulin complex component 3
CNAG_01567	0.0660567	0.783788	hypothetical protein
CNAG_01568	-0.431213	0.00242507	T-complex protein 1 subunit alpha
CNAG_01569	0.143516	0.747878	hypothetical protein
CNAG_01570	0.560442	0.0278529	hypothetical protein, hypothetical protein, variant
CNAG_01571	0.190507	0.74877	hypothetical protein
CNAG_01572	0.930994	0.0134479	tyrosine phosphatase, tyrosine phosphatase, variant
CNAG_01573	0.171296	0.619633	hypothetical protein, hypothetical protein, variant
CNAG_01574	0.18228	0.70772	hypothetical protein
CNAG_01575	0.0555569	0.874517	ATP-binding cassette transporter
CNAG_01576	-0.148078	0.697441	hypothetical protein
CNAG_01577	-0.172709	0.288951	glutamate dehydrogenase (NADP)
CNAG_01578	-0.0695198	0.759075	hypothetical protein
CNAG_01579	0.179889	0.326483	vacuolar membrane-associated protein IML1
CNAG_01580	0.115231	0.631637	sterol regulatory element-binding protein cleavage-activating protein
CNAG_01581	-0.73411	1	hypothetical protein
CNAG_01582	-0.291592	0.798	hypothetical protein
CNAG_01583	-0.282006	0.275266	vacuolar-sorting protein SNF7
CNAG_01584	0.339011	0.552632	hydrolase
CNAG_01585	0.877209	0.101646	hypothetical protein
CNAG_01586	-0.075428	0.716308	F-type H -transporting ATPase subunit B
CNAG_01587	0.172594	0.535692	RNA polymerase-associated protein LEO1
CNAG_01588	0.66853	0.0782064	plasma membrane proteolipid 3
CNAG_01590	0.0628721	0.917868	large subunit ribosomal protein L32
CNAG_01591	-0.0216101	0.952425	hypothetical protein
CNAG_01592	0.139982	0.82348	protein-S-isoprenylcysteine O-methyltransferase
CNAG_01593	-0.213313	0.540151	ribosome biogenesis protein SSF1/2
CNAG_01594	-0.940127	3.92e-09	glycine dehydrogenase
CNAG_01595	-0.0601353	0.801598	hypothetical protein
CNAG_01596	-0.0924802	0.649695	hypothetical protein
CNAG_01597	-0.00525453	0.985959	hypothetical protein
CNAG_01598	0.120486	0.631388	template-activating factor I
CNAG_01599	-0.853698	1.85e-07	hypothetical protein
CNAG_01600	-0.953035	4.87e-05	ribosome assembly protein RRB1
CNAG_01601	0.341376	0.441216	lipase
CNAG_01602	-0.151595	0.695012	IQ domain-containing calmodulin-binding protein
CNAG_01603	-0.244638	0.446351	hypothetical protein
CNAG_01604	0.63061	0.38811	TIGR01458 family HAD hydrolase, TIGR01458 family HAD hydrolase, variant
CNAG_01605	0.0843789	0.929789	rossman fold oxidoreductase
CNAG_01606	0.856296	1	hypothetical protein
CNAG_01607	-0.0161979	0.980012	thioredoxin
CNAG_01608	-0.65536	0.0612249	nuclear GTP-binding protein, nuclear GTP-binding protein, variant
CNAG_01609	0.113321	0.596478	Cystathionine gamma-synthase
CNAG_01610	0.516537	0.0754311	hypothetical protein
CNAG_01611	0.614887	0.57427	infection related protein of unknown function
CNAG_01612	0.817431	0.0549034	CAMK/CAMKL protein kinase, CAMK/CAMKL protein kinase, variant
CNAG_01613	0.673487	0.0444559	hypothetical protein, hypothetical protein, variant
CNAG_01614	-0.349402	0.275509	ubiquitin carboxyl-terminal hydrolase 10
CNAG_01615	0.307366	0.422041	aldo-keto reductase
CNAG_01616	-0.225167	0.386724	hypothetical protein
CNAG_01619	-0.126652	0.681782	hypothetical protein
CNAG_01620	-0.714325	0.0064233	hypothetical protein
CNAG_01621	-0.0888377	0.620889	hypothetical protein
CNAG_01622	-0.00446471	0.985215	CTD kinase subunit beta
CNAG_01623	-0.728002	1.34e-11	tRNA pseudouridine(55) synthase
CNAG_01624	-0.263192	0.253468	hypothetical protein
CNAG_01625	-0.0748135	0.877313	hypothetical protein
CNAG_01626	-0.102865	0.76322	transcriptional adapter 2-alpha
CNAG_01627	0.392599	0.136181	amino oxidase
CNAG_01628	-0.41456	0.0140382	small subunit ribosomal protein S20
CNAG_01629	-0.847548	0.208469	multifunctional methyltransferase subunit TRM112
CNAG_01630	-0.351354	0.14437	polyadenylation factor subunit 2
CNAG_01631	0.347307	0.279146	mRNA cap guanine-N7 methyltransferase
CNAG_01632	0.234839	0.524253	Triacylglycerol lipase, triacylglycerol lipase, variant
CNAG_01633	-0.311354	0.310574	anaphase-promoting complex subunit 5
CNAG_01634	-0.464402	0.210832	large subunit GTPase 1
CNAG_01635	0.0893728	0.684162	hypothetical protein
CNAG_01636	0.0105592	0.977438	peptidyl-prolyl cis-trans isomerase-like 1
CNAG_01637	-0.0421147	0.853049	COPII-coated vesicle component Erv46
CNAG_01638	0.00449991	0.982746	mitotic spindle assembly checkpoint protein MAD2
CNAG_01639	-0.4211	0.0478013	elongation factor G, mitochondrial
CNAG_01640	0.0327282	0.909901	Cold sensitive for fermentation protein 1, putative
CNAG_01641	-0.370168	0.353078	DNA polymerase phi subunit
CNAG_01642	-0.0827766	0.808473	DNA mismatch repair protein MSH3, DNA mismatch repair protein MSH3, variant
CNAG_01643	0.250843	0.151795	hypothetical protein, hypothetical protein, variant
CNAG_01644	0.293327	0.0724223	hypothetical protein
CNAG_01645	0.626772	0.298877	hypothetical protein
CNAG_01646	0.17095	0.826346	rab escort protein
CNAG_01647	-0.194633	0.551541	translocation protein SEC66
CNAG_01648	0.0701376	0.741662	Histone H4
CNAG_01649	-0.381734	0.251176	hypothetical protein
CNAG_01650	-0.143957	0.489063	large subunit ribosomal protein L7
CNAG_01651	0.309095	0.170012	glicosidase
CNAG_01652	0.107903	0.790365	peptide-N4-(N-acetyl-beta- glucosaminyl)asparagine amidase
CNAG_01653	1.56673	1	cytokine inducing-glycoprotein
CNAG_01654	-0.0397134	0.942639	putative capsule structure designer protein
CNAG_01655	-0.335904	0.0750623	dynamin GTPase
CNAG_01656	0.165041	0.793721	hypothetical protein
CNAG_01657	-0.584298	0.00011784	fumarate hydratase, mitochondrial
CNAG_01658	-0.0629462	0.858598	hypothetical protein
CNAG_01659	-0.0816261	0.790365	hypothetical protein
CNAG_01660	-0.186871	0.585145	translation initiation factor eif-2b subunit alpha
CNAG_01663	-0.179276	0.657691	dynactin 4
CNAG_01664	-0.202191	0.595324	CMGC/CDK/CDC2 protein kinase
CNAG_01665	0.323656	0.318523	tRNA-splicing endonuclease subunit sen34
CNAG_01666	0.00703765	0.988586	U6 snRNA-associated Sm-like protein LSm2
CNAG_01667	-0.84574	2.37e-06	4-hydroxybenzoate polyprenyl transferase
CNAG_01668	-0.56844	4.02e-07	hypothetical protein
CNAG_01669	-0.327325	0.275771	metallo-beta-lactamase
CNAG_01670	0.616335	0.242203	hypothetical protein
CNAG_01671	0.25461	0.634412	acetyl/propionyl CoA carboxylase
CNAG_01672	0.0599301	0.899819	Ras family protein
CNAG_01673	0.0879461	0.83841	hypothetical protein, hypothetical protein, variant
CNAG_01674	0.0168271	0.986714	MFS transporter
CNAG_01675	-0.104478	0.564214	tagatose-bisphosphate aldolase, tagatose-bisphosphate aldolase, variant
CNAG_01676	0.0752313	0.789177	tRNA (adenine-N(1)-)-methyltransferase non- catalytic subunit TRM6
CNAG_01677	-0.19497	0.553841	ER to Golgi transporter Yif1
CNAG_01678	0.0148738	0.967198	Na /H exchanger AnNHA1
CNAG_01679	-0.113156	0.705687	small subunit ribosomal protein S15
CNAG_01680	-0.220397	0.227598	3-methylcrotonyl-CoA carboxylase alpha subunit
CNAG_01681	0.341035	0.288951	cytosine permease
CNAG_01682	-0.286267	0.0400501	mitochondrial outer membrane 72K protein
CNAG_01683	-0.0811825	0.734675	Monosaccharide transporter
CNAG_01686	0.789866	0.0953666	hypothetical protein
CNAG_01687	-0.0422926	0.94145	Atypical/RIO/RIO2 protein kinase
CNAG_01688	-0.350894	0.115911	ATP-dependent metalloprotease
CNAG_01689	0.0825644	0.792273	hypothetical protein, hypothetical protein, variant
CNAG_01690	0.0172954	0.985215	MFS transporter, MFS transporter, variant 1, MFS transporter, variant 2
CNAG_01691	0.427163	0.451552	hypothetical protein, hypothetical protein, variant
CNAG_01692	-0.0597778	0.880503	rub1/nedd8 activating enzyme
CNAG_01693	-0.541814	0.204119	exosome complex component RRP45
CNAG_01694	-0.52016	0.297707	hypothetical protein
CNAG_01695	0.618389	0.510782	hypothetical protein
CNAG_01696	-0.515822	0.0157992	chaperone DnaJ, chaperone DnaJ, variant
CNAG_01697	-0.275251	0.221203	COP9 signalosome subunit 12-like protein
CNAG_01698	-0.127003	0.880083	hypothetical protein
CNAG_01699	0.556681	0.370879	histone deacetylase 1/2
CNAG_01701	-0.552064	0.277027	Integral membrane protein
CNAG_01702	-0.223862	0.767339	Integral membrane protein
CNAG_01703	-0.123216	0.92014	hypothetical protein
CNAG_01704	0.0994772	0.793865	serine/threonine protein kinase
CNAG_01706	0.0529075	1	hypothetical protein
CNAG_01707	-0.143926	0.669093	Putative regulator of G-protein signaling protein
CNAG_01708	-0.2198	0.52332	hypothetical protein
CNAG_01709	-0.344974	0.0726143	translation initiation factor 5
CNAG_01710	1.64245	1	hypothetical protein
CNAG_01711	0.22363	0.342711	glycerol-3-phosphate O- acyltransferase/dihydroxyacetone phosphate acyltransferase
CNAG_01712	0.502809	0.018464	hypothetical protein
CNAG_01713	0.666709	0.00770275	hypothetical protein
CNAG_01714	0.886761	0.00532662	sulfonate dioxygenase
CNAG_01715	-0.47021	0.119008	ribosome biogenesis protein BMS1
CNAG_01716	0.436007	0.160418	hypothetical protein
CNAG_01717	0.740081	0.00554603	cell differentiation protein rcd1
CNAG_01718	0.216299	0.626345	hypothetical protein
CNAG_01719	-0.0382928	0.86346	hypothetical protein
CNAG_01720	0.0583022	0.879979	ESCRT-I complex subunit TSG101
CNAG_01721	0.0216662	0.942639	porphobilinogen deaminase
CNAG_01722	0.526378	0.0606526	vacuolar protein sorting-associated protein vps13
CNAG_01723	0.832803	0.000339506	hypothetical protein
CNAG_01725	0.279221	1	hypothetical protein, hypothetical protein, variant
CNAG_01726	-0.239547	0.285679	FACT complex subunit spt16
CNAG_01727	-0.5548	7.36e-07	hsp71-like protein
CNAG_01728	-0.23349	0.557707	hypothetical protein
CNAG_01729	-0.167499	0.649693	ATP-dependent RNA helicase DHX37/DHR1
CNAG_01730	0.173712	0.726122	STE/STE7/MEK1 protein kinase
CNAG_01731	0.0178931	0.982037	hypothetical protein
CNAG_01732	0.147514	0.586747	nuclear protein localization protein 4
CNAG_01733	-0.442758	0.00280927	pre-mRNA-processing factor 19
CNAG_01734	-0.2136	0.391778	pre-mRNA-splicing factor ATP-dependent RNA helicase DHX16
CNAG_01735	0.961749	0.146879	hypothetical protein
CNAG_01736	0.507001	0.302552	DASH complex subunit dad4
CNAG_01737	-0.0182449	0.968946	C-4 methyl sterol oxidase, putative
CNAG_01738	-0.690639	0.00958287	hypothetical protein
CNAG_01739	0.0327484	0.931019	hypothetical protein, hypothetical protein, variant
CNAG_01740	-0.023617	0.942213	septin
CNAG_01741	0.92629	0.0141635	hypothetical protein, hypothetical protein, variant
CNAG_01742	0.524536	0.049093	aquaporin-associated protein
CNAG_01743	0.508724	0.162453	hypothetical protein
CNAG_01744	0.15756	0.528241	phosphatase
CNAG_01745	0.333893	0.20779	glycerol-3-phosphate dehydrogenase (NAD())
CNAG_01746	0.864059	0.000523844	E3 ubiquitin-protein ligase RNF14
CNAG_01749	0.976407	0.00284381	hypothetical protein
CNAG_01750	-1.42819	1	hsp72-like protein
CNAG_01751	1.42978	0.114456	hypothetical protein, hypothetical protein, variant
CNAG_01752	-0.215978	0.462973	solute carrier family 25 (mitochondrial 2- oxodicarboxylate transporter), member 21
CNAG_01753	1.13505	0.00055291	hypothetical protein, hypothetical protein, variant
CNAG_01754	0.0858004	0.839878	hypothetical protein
CNAG_01755	-0.385272	0.0715926	hypothetical protein
CNAG_01756	-0.312994	0.305651	mitochondrial import inner membrane translocase subunit tim22
CNAG_01758	0.222588	1	Polygalacturonase
CNAG_01759	0.46511	1	vacuolar membrane protein
CNAG_01760	0.128111	0.826482	hypothetical protein
CNAG_01761	-0.173932	0.300366	hypothetical protein
CNAG_01763	0.245644	0.513494	cytoplasmic protein
CNAG_01764	0.316508	0.461454	cytoplasmic protein
CNAG_01765	0.515017	0.297707	hypothetical protein, hypothetical protein, variant
CNAG_01768	0.634774	0.013274	hypothetical protein
CNAG_01769	-0.337299	0.154325	solute carrier family 25 (mitochondrial aspartate/glutamate transporter), member 12/13
CNAG_01770	-0.533279	0.000714673	MRS7 family protein
CNAG_01771	0.0879142	0.756796	hypothetical protein
CNAG_01772	-0.137171	0.42573	hypothetical protein
CNAG_01773	0.180746	0.67837	beclin 1
CNAG_01776	0.657376	0.00687024	2,4-dihydroxyhept-2-ene-1,7-dioic acid aldolase
CNAG_01777	0.472049	0.118579	glyoxylate reductase
CNAG_01778	0.0960103	0.822879	hypothetical protein
CNAG_01779	0.402568	0.106068	hypothetical protein
CNAG_01780	-0.0421049	0.917416	cytoplasmic protein
CNAG_01781	-0.0487189	0.915736	hypothetical protein, hypothetical protein, variant 1, hypothetical protein, variant 2, hypothetical protein, variant 3
CNAG_01787	0.731649	0.209799	hypothetical protein
CNAG_01788	0.0125287	0.981482	tRNA(His) guanylyltransferase
CNAG_01789	-0.0265782	0.953194	hypothetical protein
CNAG_01790	-0.0261904	0.933384	upstream activation factor subunit UAF30
CNAG_01791	-0.225268	0.560387	ribosome production factor 1
CNAG_01792	0.0619116	0.883242	ATP-dependent DNA helicase PIF1, ATP-dependent DNA helicase PIF1, variant
CNAG_01793	-0.174879	0.759884	hypothetical protein, hypothetical protein, variant
CNAG_01794	-0.150929	0.889732	2-hydroxyacid dehydrogenase
CNAG_01795	0.472692	0.124853	hypothetical protein
CNAG_01796	-0.0736047	0.842685	hypothetical protein, hypothetical protein, variant 1, hypothetical protein, variant 2, hypothetical protein, variant 3
CNAG_01797	-0.248106	0.238054	hypothetical protein
CNAG_01798	-0.0309661	0.95688	phosphatase activator
CNAG_01799	-0.349852	0.0280081	ubiquinol-cytochrome c reductase subunit 8
CNAG_01800	0.166751	0.444735	hypothetical protein
CNAG_01801	0.793266	1	hypothetical protein
CNAG_01802	-0.109726	0.777981	Fe-S cluster assembly protein DRE2
CNAG_01803	-1.06677	0.265214	hypothetical protein
CNAG_01806	0.641137	0.00886468	hypothetical protein
CNAG_01807	-0.21193	0.348699	ATP-dependent helicase
CNAG_01808	-0.33002	0.00128433	solute carrier family 25, member 34/35
CNAG_01809	-0.588227	0.00393661	U4/U6 small nuclear ribonucleoprotein Prp3
CNAG_01810	-0.0218135	0.967198	DNA-directed RNA polymerase I subunit RPA12
CNAG_01811	-0.0334875	0.905677	hypothetical protein
CNAG_01812	0.104093	0.535692	large subunit ribosomal protein L24e
CNAG_01813	-0.199677	0.210832	mannose-1-phosphate guanyltransferase
CNAG_01814	0.125406	0.85572	hypothetical protein
CNAG_01815	0.701713	0.0885177	hypothetical protein
CNAG_01816	0.102197	0.571806	hypothetical protein, hypothetical protein, variant
CNAG_01817	0.460367	0.0325704	signal recognition particle receptor subunit alpha
CNAG_01818	-0.271084	0.0238585	ATP synthase mitochondrial F1 complex assembly factor 2
CNAG_01819	0.237574	0.226895	large subunit ribosomal protein L1
CNAG_01820	-0.530359	1.37e-05	Pyruvate kinase, pyruvate kinase, variant
CNAG_01821	0.509961	0.392765	hypothetical protein
CNAG_01822	0.22899	0.592848	hypothetical protein
CNAG_01823	0.144063	0.684353	myo-inositol-1(or 4)-monophosphatase, myo-inositol-1(or 4)-monophosphatase, variant
CNAG_01824	-0.23128	0.415853	Transmembrane protein, transmembrane protein, variant
CNAG_01825	0.615504	0.0837977	hypothetical protein
CNAG_01826	-0.46213	0.316969	transcription initiation factor TFIIH subunit 1
CNAG_01827	0.300049	0.272993	hypothetical protein, hypothetical protein, variant 1, hypothetical protein, variant 2, hypothetical protein, variant 3
CNAG_01828	-0.00215205	0.995332	compass component swd1
CNAG_01832	-0.301117	0.545178	hypothetical protein
CNAG_01833	0.00682493	0.983831	translation initiation factor 4E
CNAG_01834	0.13395	0.560621	hypothetical protein, hypothetical protein, variant
CNAG_01835	0.0382157	0.922743	hypothetical protein
CNAG_01836	-0.230854	0.827976	long-chain acyl-CoA synthetase
CNAG_01837	-0.294385	0.227598	vacuolar protein sorting-associated protein VPS35
CNAG_01839	0.421966	0.0510911	peptidyl-prolyl cis-trans isomerase NIMA- interacting 1
CNAG_01840	-0.777319	1.27e-13	tubulin beta chain
CNAG_01841	-0.791461	1	GATA family transcription factor
CNAG_01842	-0.505467	0.120856	hypothetical protein
CNAG_01843	-0.586725	0.00135392	elongation factor Ts, mitochondrial
CNAG_01844	-0.124346	0.556888	tetracycline efflux protein
CNAG_01845	-0.0133278	0.963182	AGC/PKC protein kinase
CNAG_01846	0.632427	0.0500294	flavoprotein
CNAG_01847	1.17503	0.0204495	hypothetical protein
CNAG_01848	0.364301	0.0943547	hypothetical protein
CNAG_01849	-0.596905	0.211563	hypothetical protein
CNAG_01850	0.228804	0.343112	Two-component-like sensor kinase
CNAG_01851	1.12296	0.00532543	hypothetical protein
CNAG_01852	-0.638769	0.00043852	CCR4-NOT transcription complex subunit 2
CNAG_01853	0.452795	0.0940641	splicing factor 3B subunit 5
CNAG_01854	0.118763	0.460574	heparinase II/III family protein
CNAG_01855	0.292843	0.588696	hypothetical protein
CNAG_01856	-0.431875	0.649368	hypothetical protein
CNAG_01857	0.688326	0.333171	hypothetical protein
CNAG_01858	0.287481	0.615462	hypothetical protein
CNAG_01859	0.326902	0.353912	hypothetical protein
CNAG_01860	0.311229	0.428915	ornithine cyclodeaminase
CNAG_01861	0.232701	0.649156	26S proteasome non-ATPase regulatory subunit 10
CNAG_01862	0.31068	0.220835	hexose transporter
CNAG_01863	0.220643	0.212282	ATP-dependent helicase STH1/SNF2
CNAG_01864	0.0255369	0.961098	hypothetical protein
CNAG_01865	0.200728	0.71676	hypothetical protein
CNAG_01866	0.0260166	0.957812	hypothetical protein
CNAG_01867	-0.13155	0.613145	mitochondrial division protein 1
CNAG_01868	0.0139281	0.980012	protein KTI12
CNAG_01869	-0.116978	0.717281	hypothetical protein
CNAG_01870	-0.355145	0.00980703	electron transfer flavoprotein beta subunit
CNAG_01871	-1.05428	1.65e-05	prolactin regulatory element-binding protein
CNAG_01872	0.0382418	0.967198	Copper transport protein CTR2, putative
CNAG_01873	-0.449733	0.689002	hypothetical protein
CNAG_01874	-0.725408	0.0397575	Glutathione S-transferase
CNAG_01875	-0.461535	0.0905968	wd-repeat protein
CNAG_01876	0.0908795	0.834473	TBC1 domain family member 5
CNAG_01877	-0.57654	0.00406865	GMP synthase [glutamine-hydrolyzing]
CNAG_01878	0.0287176	0.911575	myo-inositol 2-dehydrogenase
CNAG_01879	1.04647	0.0770724	cathepsin A (carboxypeptidase C)
CNAG_01880	-0.278619	0.388502	hypothetical protein
CNAG_01881	-0.0797406	0.760185	molecular chaperone GrpE
CNAG_01882	-0.0629055	0.814474	histone-lysine N-methyltransferase, H3 lysine-79 specific
CNAG_01883	0.663602	1	hypothetical protein
CNAG_01884	-0.433773	0.00147177	large subunit ribosomal protein L3
CNAG_01885	-0.162027	0.583354	DNA polymerase sigma subunit
CNAG_01886	0.125873	0.854491	hypothetical protein
CNAG_01889	0.358465	0.373246	Glutathione S-transferase
CNAG_01890	-1.09232	1.36e-19	5-methyltetrahydropteroyltriglutamate- homocysteine S-methyltransferase
CNAG_01891	0.764856	0.000663615	RAD57 protein
CNAG_01892	0.505468	0.0661646	hypothetical protein
CNAG_01893	0.0703347	0.786273	glutathione S-transferase Gst3
CNAG_01894	-0.0234821	0.886224	aspartate-tRNA ligase
CNAG_01895	0.383163	0.0797294	hypothetical protein
CNAG_01896	0.00773283	0.978148	alcohol dehydrogenase (NADP)
CNAG_01897	-0.166343	0.458022	bromodomain-containing factor 1
CNAG_01898	-0.577829	0.0914615	protein MAK11
CNAG_01899	0.66021	0.040763	prefoldin alpha subunit
CNAG_01900	0.417739	0.0424264	hypothetical protein
CNAG_01901	1.21508	0.0564668	hypothetical protein
CNAG_01902	0.380322	0.0403441	general transcriptional repressor
CNAG_01903	-0.489739	0.0322929	hypothetical protein
CNAG_01904	-0.187634	0.767339	vacuolar amino acid transporter 5
CNAG_01905	-0.277463	0.368761	serine/threonine protein kinase
CNAG_01906	0.518164	0.428925	mitochondrial distribution and morphology protein 12
CNAG_01907	-0.231606	0.622047	PLK/PLK1 protein kinase
CNAG_01908	-0.032592	0.953194	uroporphyrinogen-III synthase
CNAG_01909	0.523039	0.100916	signal transducer
CNAG_01910	0.156837	0.639179	hypothetical protein
CNAG_01911	0.595555	0.0111648	exocyst complex component
CNAG_01912	-0.0101434	0.972173	NAD synthetase
CNAG_01913	0.516533	0.0215263	hypothetical protein
CNAG_01914	-0.238693	0.325292	mitochondrial protein
CNAG_01915	0.0732529	0.775786	ribonucleoside-diphosphate reductase subunit M2
CNAG_01916	-0.389104	0.0874699	DNA mismatch repair protein msh6
CNAG_01917	0.016359	0.97416	ribonuclease P protein subunit POP4
CNAG_01918	0.478402	0.0084817	cytoskeletal regulatory protein binding protein
CNAG_01919	0.202408	0.219055	hypothetical protein
CNAG_01920	-0.0568615	0.770332	Polyubiquitin
CNAG_01921	0.498073	2.08e-05	hypothetical protein
CNAG_01922	0.643824	0.0309881	alternative cyclin Pho80
CNAG_01923	-0.142958	0.566254	ATPase GET3
CNAG_01924	0.0606293	0.923729	hypothetical protein
CNAG_01925	-0.195069	0.874295	hypothetical protein
CNAG_01926	-0.0174644	0.978643	peroxisome targeting signal receptor
CNAG_01927	0.562799	0.201484	hypothetical protein
CNAG_01928	-0.144631	0.634636	Xaa-Pro aminopeptidase
CNAG_01929	1.40843	0.0154796	hypothetical protein
CNAG_01930	0.842337	0.116486	endopeptidase
CNAG_01931	1.15589	0.0387502	hypothetical protein
CNAG_01933	-0.0228005	1	hypothetical protein
CNAG_01934	0.258112	1	hypothetical protein
CNAG_01936	1.10406	0.172098	Sugar transporter
CNAG_01937	-0.805597	1	hypothetical protein, hypothetical protein, variant
CNAG_01938	0.0991109	0.70988	CAMK/CAMKL/KIN1 protein kinase
CNAG_01939	0.0886497	0.849108	hypothetical protein
CNAG_01940	0.60118	0.203863	Alpha-amylase, alpha-amylase, variant
CNAG_01941	0.381255	0.227598	glucan synthesis regulatory protein
CNAG_01942	0.795705	0.262583	hypothetical protein
CNAG_01943	-0.352651	0.0865803	hypothetical protein
CNAG_01944	-1.41999	1.41e-10	hypothetical protein
CNAG_01945	-0.404244	1	hypothetical protein
CNAG_01946	0.106218	0.867555	allantoate permease
CNAG_01947	-0.409863	0.756569	2,4-dienoyl-CoA reductase
CNAG_01948	-0.464988	0.220488	nuclear protein
CNAG_01949	1.23286	0.16082	chlorophyll synthesis pathway protein BchC
CNAG_01950	-0.0552649	0.904275	hypothetical protein, hypothetical protein, variant
CNAG_01951	-0.294698	0.110696	small subunit ribosomal protein S22-A, small subunit ribosomal protein S22-A, variant
CNAG_01952	0.114926	0.848209	aryl-alcohol dehydrogenase, aryl-alcohol dehydrogenase, variant
CNAG_01953	-0.54646	1	hypothetical protein
CNAG_01954	-0.433045	1	aldo-keto reductase
CNAG_01955	0.064671	0.91772	Alcohol dehydrogenase
CNAG_01956	-0.0252963	0.922768	hypothetical protein
CNAG_01957	-0.127669	0.693427	20S proteasome subunit beta 7
CNAG_01958	-0.266402	0.367606	HET-C2 protein
CNAG_01959	-0.748351	0.00696353	condensin complex subunit 1
CNAG_01960	-0.237018	1	efflux protein EncT
CNAG_01961	0.0696687	0.69542	MSP domain-containing protein
CNAG_01962	0.421028	0.0384822	ubiquinone biosynthesis protein COQ4, mitochondrial
CNAG_01963	-0.0642798	0.896329	CMP/dCMP deaminase zinc-binding protein
CNAG_01964	0.587159	0.385772	OPT family small oligopeptide transporter
CNAG_01965	0.195108	1	hypothetical protein
CNAG_01968	0.746229	1	hypothetical protein
CNAG_01969	-0.162534	0.90049	zinc metalloprotease
CNAG_01970	0.352851	0.217161	hypothetical protein
CNAG_01971	1.24018	1	hypothetical protein
CNAG_01972	0.00690904	0.990895	C2H2 zinc finger protein Zas1A, C2H2 zinc finger protein Zas1A, variant
CNAG_01973	0.0148454	0.962829	C2H2 zinc finger protein Zas1A
CNAG_01974	-0.0890577	0.873813	large subunit ribosomal protein L36
CNAG_01975	0.111835	0.837943	helicase
CNAG_01976	-0.128301	0.519761	large subunit ribosomal protein L23
CNAG_01977	1.6592	1	hypothetical protein
CNAG_01978	-0.590167	0.378967	Ras processing enzyme 1, putative
CNAG_01979	-0.309209	0.57103	transcription initiation factor TFIID subunit 10
CNAG_01980	0.629089	0.20421	hypothetical protein
CNAG_01981	-0.416947	0.0766646	sulfide:quinone oxidoreductase
CNAG_01982	0.980253	0.162714	hypothetical protein
CNAG_01983	-0.486774	0.128761	cAMP-independent regulatory protein
CNAG_01984	-0.356119	0.00242507	transaldolase
CNAG_01985	-0.0817833	0.793153	hypothetical protein
CNAG_01986	0.850751	0.0566168	hypothetical protein
CNAG_01987	0.218533	0.348699	carbohydrate binding protein
CNAG_01988	0.470724	0.0387502	bacteriophytochrome histidine kinase, bacteriophytochrome histidine kinase, variant
CNAG_01989	0.226991	0.166575	hypothetical protein
CNAG_01990	-0.227791	0.208275	small subunit ribosomal protein S5
CNAG_01991	-0.244167	0.0322932	cytochrome c oxidase subunit 4
CNAG_01992	0.212627	0.410001	hypothetical protein
CNAG_01993	0.0191211	0.98817	hypothetical protein
CNAG_01994	1.83775	1	hypothetical protein
CNAG_01995	-0.194179	0.528241	hypothetical protein
CNAG_01996	0.116239	0.841546	hypothetical protein, hypothetical protein, variant
CNAG_01997	0.0710391	0.637957	prephenate dehydrogenase (NADP)
CNAG_01999	-0.0181342	0.962328	hypothetical protein
CNAG_02000	0.348765	0.11884	Short-chain dehydrogenase
CNAG_02001	0.0242286	0.928195	inositol-polyphosphate 5-phosphatase
CNAG_02002	-0.322603	0.0937829	hypothetical protein
CNAG_02004	-0.0636174	0.799611	OTU domain-containing protein 6B
CNAG_02005	0.879594	0.00242507	hypothetical protein
CNAG_02006	0.390712	0.159252	protein N-terminal amidase
CNAG_02007	-0.242398	0.101862	adenylate kinase 1
CNAG_02008	-0.0536246	0.902903	nuclear protein
CNAG_02009	0.736106	0.0456245	extensin
CNAG_02010	0.884554	0.348699	tartrate transporter, tartrate transporter, variant
CNAG_02011	-0.8733	0.291266	PQQ enzyme repeat protein
CNAG_02012	0.575648	0.39533	TPR repeat-containing protein
CNAG_02013	0.340588	0.705687	hypothetical protein, hypothetical protein, variant
CNAG_02016	1.39595	1	hypothetical protein
CNAG_02017	0	1	hypothetical protein
CNAG_02018	0	1	hypothetical protein
CNAG_02020	-0.823987	0.0035435	SWR1-complex protein 4
CNAG_02021	-0.0154457	0.973865	N-terminal acetyltransferase A complex catalytic subunit ard1
CNAG_02022	-0.284678	0.334856	DNA-directed RNA polymerase II subunit RPB3
CNAG_02023	-0.129084	0.738235	hypothetical protein, hypothetical protein, variant
CNAG_02024	-0.490045	0.0122724	hypothetical protein
CNAG_02025	-0.389821	0.292621	DNA-directed RNA polymerase III subunit RPC3
CNAG_02026	0.0148209	0.98608	hypothetical protein
CNAG_02027	-0.704294	0.0643922	hypothetical protein
CNAG_02028	-0.0917724	0.784716	CMGC/SRPK protein kinase
CNAG_02029	0.17152	0.732373	wiskott-Aldrich syndrome protein
CNAG_02030	0.379324	0.0546382	glyoxal oxidase
CNAG_02031	0.508294	0.294161	hypothetical protein
CNAG_02032	0.0210806	0.961409	nuclear export factor
CNAG_02033	-0.058775	0.888789	hypothetical protein
CNAG_02034	-0.598714	0.0591885	hypothetical protein
CNAG_02035	-0.119641	0.353416	triose-phosphate isomerase
CNAG_02036	0.508604	0.00382956	putative sugar transporter
CNAG_02037	0.303566	0.0117646	large subunit ribosomal protein L22
CNAG_02038	0.339611	0.037776	hypothetical protein
CNAG_02039	0.165324	0.691226	Integral membrane protein, integral membrane protein, variant
CNAG_02040	0.796756	0.000797295	hypothetical protein
CNAG_02041	0.245216	0.599512	hypothetical protein
CNAG_02043	-0.19609	0.818934	hypothetical protein, hypothetical protein, variant
CNAG_02044	-1.71763	1	hypothetical protein
CNAG_02045	0.434874	0.118312	acetoacetate-CoA ligase
CNAG_02046	-0.40183	0.0151831	poly(A)-binding protein binding protein
CNAG_02047	0.465717	0.2749	hypothetical protein
CNAG_02048	-0.255673	0.615462	Proline dehydrogenase
CNAG_02049	0.119729	0.770011	Proline dehydrogenase
CNAG_02050	0.928916	0.0189735	Putative MFS multidrug transporter, hypothetical protein, variant
CNAG_02051	-0.694615	0.0016702	kinesin family member 20/23
CNAG_02052	-0.742312	0.105369	dimeric dihydrodiol dehydrogenase
CNAG_02053	-0.255897	0.514903	hypothetical protein
CNAG_02054	-0.17326	0.707357	hypothetical protein
CNAG_02055	0.290112	0.374295	hypothetical protein
CNAG_02056	-0.373444	0.347094	hypothetical protein
CNAG_02057	-0.15649	0.603719	urease accessory protein
CNAG_02058	0.644018	0.0306064	hypothetical protein
CNAG_02059	0.0393147	0.942639	CCR4-Not complex subunit Caf16
CNAG_02060	-0.422672	0.409316	hypothetical protein
CNAG_02061	-0.984578	0.00215475	hypothetical protein
CNAG_02062	-0.472363	0.227805	glycoside hydrolase family 2
CNAG_02063	1.10968	2.03e-05	hypothetical protein
CNAG_02064	0.186736	0.52846	TATA-box-binding protein-associated factor
CNAG_02065	-0.0306985	0.942931	hypothetical protein, hypothetical protein, variant
CNAG_02066	0.365085	0.40847	hypothetical protein
CNAG_02067	-0.49737	0.137982	vacuolar protein
CNAG_02068	0.591316	0.0322576	stromal membrane-associated protein
CNAG_02069	0.0588975	0.774461	hypothetical protein
CNAG_02070	0.754277	0.385772	hypothetical protein
CNAG_02071	0.537502	0.0231691	putative scaffold protein
CNAG_02072	0.878308	0.00197913	hypothetical protein
CNAG_02073	0.194771	0.632693	DNA mismatch repair protein MLH1
CNAG_02074	0.046931	0.869709	mitochondrial processing peptidase
CNAG_02075	-0.0776453	0.859107	hypothetical protein
CNAG_02076	-0.753675	2.16e-07	leukotriene A-4 hydrolase/aminopeptidase
CNAG_02077	-0.355828	0.415231	elongator complex protein 5
CNAG_02078	0.430653	0.0038863	hydrolase
CNAG_02079	0.387931	0.188349	cytoplasmic protein
CNAG_02080	0.243691	0.212282	hypothetical protein, hypothetical protein, variant
CNAG_02081	0.258041	0.183829	mannosyl-oligosaccharide alpha-1,2-mannosidase
CNAG_02082	0.387531	0.77282	DASH complex subunit DAD1
CNAG_02083	0.377466	0.647232	siderochrome-iron transporter
CNAG_02084	-0.240747	0.474074	farnesyl diphosphate synthase
CNAG_02085	0.397003	0.554539	histone deacetylase
CNAG_02086	-0.156923	0.708538	Acyl-CoA-dependent ceramide synthase
CNAG_02087	0.485242	0.564214	Acyl-CoA-dependent ceramide synthase
CNAG_02088	-0.165207	0.639179	hypothetical protein
CNAG_02089	0.242429	0.54587	hypothetical protein
CNAG_02090	-0.199087	0.651164	guanine nucleotide-binding protein G(o) subunit alpha
CNAG_02091	-0.340622	0.0167815	nucleosome assembly protein 1-like 1
CNAG_02092	-0.67327	0.00647047	protein EFR3
CNAG_02093	-0.00864886	0.985164	hypothetical protein
CNAG_02094	0.076119	0.845396	ARP2/3 complex 34 kDa subunit
CNAG_02095	-0.476686	0.0145376	cyclin
CNAG_02096	0.446416	0.16978	peroxin-16
CNAG_02097	-0.0842656	0.874295	hypothetical protein
CNAG_02099	-0.175665	0.250655	fatty acid synthase subunit beta, fungi type
CNAG_02100	-0.109319	0.614508	fatty acid synthase subunit alpha, fungi type
CNAG_02101	0.238126	0.382939	hypothetical protein
CNAG_02102	0.683899	0.169127	hypothetical protein
CNAG_02103	0.626925	0.0785439	hypothetical protein, hypothetical protein, variant
CNAG_02104	-0.205209	0.535692	phosphatidylinositol transfer protein SFH5
CNAG_02105	0.409203	0.531012	methylated-DNA-protein-cysteine methyltransferase, methylated-DNA-protein-cysteine methyltransferase, variant
CNAG_02106	-0.383654	0.244175	mitochondrial intermembrane space import and assembly protein 40
CNAG_02107	-0.249052	0.238961	hypothetical protein
CNAG_02108	0.0633915	0.897391	GTPase activating protein
CNAG_02109	0.144289	0.694332	type I inositol-1,4,5-trisphosphate 5- phosphatase 1
CNAG_02110	-0.113416	0.621505	peptide alpha-N-acetyltransferase
CNAG_02111	-0.0211256	0.896329	protein Clp1
CNAG_02112	0.460493	0.00838434	ubiquitin-conjugating enzyme E2 W
CNAG_02113	0.49308	0.0669234	clathrin assembly protein
CNAG_02114	0.294247	0.314064	hypothetical protein
CNAG_02115	0.0606797	0.850112	Non-histone chromosomal protein 6, putative
CNAG_02116	0.532159	0.455281	arf/Sar family protein
CNAG_02117	-0.517068	0.114373	NAD-binding Rossmann fold oxidoreductase
CNAG_02118	-0.0271822	0.890812	hypothetical protein
CNAG_02119	0.323549	0.0353146	hypothetical protein
CNAG_02120	0.0740887	0.782105	TIGR01456 family HAD hydrolase
CNAG_02121	0.542302	0.0654405	hypothetical protein
CNAG_02122	-0.405081	0.444568	cytoplasmic tRNA 2-thiolation protein 1
CNAG_02123	-0.0810546	0.88358	methionyl-tRNA formyltransferase
CNAG_02124	1.46698	0.00412427	hypothetical protein
CNAG_02125	0.299404	0.315221	hypothetical protein, hypothetical protein, variant
CNAG_02126	-0.336555	0.582428	hypothetical protein
CNAG_02127	-0.457949	0.506786	cyclin-dependent protein kinase regulator
CNAG_02128	-0.654075	8.37e-06	translation initiation factor 3 subunit J
CNAG_02129	0.662205	0.450988	hypothetical protein
CNAG_02130	-0.215104	0.175674	RNA-binding protein 39
CNAG_02131	0.349516	0.287173	iron-sulfur cluster assembly protein
CNAG_02132	0.290148	0.775032	hypothetical protein
CNAG_02133	0.391884	0.0825613	6-phosphogluconolactonase
CNAG_02134	-0.00894221	0.970195	rsc chromatin remodeling complex subunit
CNAG_02135	0.199306	0.503786	protein transporter SEC20
CNAG_02136	0.00521402	0.991712	small subunit ribosomal protein S6
CNAG_02137	0.080379	0.881505	hypothetical protein
CNAG_02138	-0.0710749	0.90398	DNA replication ATP-dependent helicase dna2
CNAG_02139	0.0678342	0.772095	oxysterol-binding protein
CNAG_02140	-0.0661708	0.72218	NADH dehydrogenase (ubiquinone) 1 alpha subcomplex 12
CNAG_02141	0.358782	0.0253527	hypothetical protein
CNAG_02143	-0.0129605	0.954224	hypothetical protein, hypothetical protein, variant
CNAG_02144	-0.274377	0.103474	large subunit ribosomal protein L1-A
CNAG_02145	0.280531	0.487951	hypothetical protein
CNAG_02146	0.780089	0.0706783	hypothetical protein
CNAG_02147	-0.641759	0.373927	cytochrome c peroxidase
CNAG_02148	-0.520643	0.22586	ubiquitin-conjugating enzyme E2 35, ubiquitin-conjugating enzyme E2 35, variant
CNAG_02149	-0.11155	0.52864	hypothetical protein
CNAG_02150	-0.161	0.251822	mRNA methyltransferase
CNAG_02151	0.112261	0.634412	amidohydrolase
CNAG_02152	-0.182433	0.153122	hypothetical protein
CNAG_02153	-0.418999	0.0781933	glucose repression regulatory protein TUP1
CNAG_02154	-0.638107	0.0155785	anaphase-promoting complex subunit 6
CNAG_02155	0.197046	0.582535	hypothetical protein
CNAG_02156	0.845457	0.288709	hypothetical protein
CNAG_02157	0.1533	0.788561	hypothetical protein
CNAG_02159	0.233428	0.747492	hypothetical protein
CNAG_02160	-0.0700514	1	hypothetical protein, hypothetical protein, variant
CNAG_02161	-0.268874	0.205989	cortical actin cytoskeleton protein asp1
CNAG_02162	0.142083	0.777947	U3 small nucleolar RNA-associated protein 24
CNAG_02163	-0.510417	0.252676	hypothetical protein
CNAG_02164	-0.334838	0.440475	hypothetical protein
CNAG_02165	0.0629988	0.856241	cytoplasmic protein
CNAG_02166	-0.26526	0.124888	DNA-directed RNA polymerase II subunit RPB1
CNAG_02167	0.378276	0.339944	vacuolar protein sorting-associated protein 27
CNAG_02168	1.16463	0.00030158	Glucoamylase
CNAG_02169	3.00366	1	hypothetical protein
CNAG_02170	0.0498657	0.942931	hypothetical protein
CNAG_02171	-0.1977	0.666683	DNA polymerase eta subunit
CNAG_02172	0.298044	0.425441	ubiquitin-protein ligase
CNAG_02173	0.530635	0.00174166	transporter particle component
CNAG_02174	0.00832858	0.971138	signal recognition particle protein SRP54, signal recognition particle protein SRP54, variant 1, signal recognition particle protein SRP54, variant 2
CNAG_02175	0.205977	0.542731	5'-3' exoribonuclease 1
CNAG_02176	-0.036086	0.92418	hypothetical protein
CNAG_02177	0.084995	0.725345	serine/threonine-protein phosphatase PP2A catalytic subunit
CNAG_02178	0.0812939	0.867841	hypothetical protein
CNAG_02179	0.0131162	0.975178	Hemolysin
CNAG_02180	-0.0630566	0.824053	phosphate transporter
CNAG_02181	-0.057829	0.885927	dihydrokaempferol 4-reductase
CNAG_02182	0.440816	0.221203	D-lactaldehyde dehydrogenase
CNAG_02183	-0.032348	0.932913	anaphase-promoting complex subunit 1
CNAG_02184	1.31448	0.0230672	hypothetical protein
CNAG_02185	-0.527258	0.258653	nuclear protein
CNAG_02186	0.0216395	0.961247	myosin regulatory light chain
CNAG_02187	-0.00178895	0.994618	terbinafine resistance locus protein
CNAG_02188	0.217877	0.760454	hypothetical protein
CNAG_02189	-0.14178	0.500314	Alpha-amylase
CNAG_02190	0.0548135	0.635296	hypothetical protein
CNAG_02191	-0.289892	0.641249	hypothetical protein
CNAG_02192	0.493204	0.716308	hypothetical protein
CNAG_02193	0.0888517	0.896329	kinetochore protein Spc25, fungi type
CNAG_02194	-0.796005	0.0335866	AGC/NDR protein kinase
CNAG_02195	0.230717	0.655977	origin recognition complex subunit 1
CNAG_02196	-0.218337	0.481051	septin
CNAG_02197	-0.303	0.0920137	hypothetical protein
CNAG_02198	-0.161809	0.621023	mitochondrial inner membrane protease ATP23
CNAG_02199	0.0805795	0.871748	hypothetical protein
CNAG_02200	-0.164673	0.57427	hypothetical protein
CNAG_02201	-0.191897	0.551194	hypothetical protein
CNAG_02202	-0.242491	0.33351	Adenylylsulfate kinase
CNAG_02203	0.216592	0.423703	karyopherin/importin that interacts with the nuclear pore complex, karyopherin/importin that interacts with the nuclear pore complex, variant
CNAG_02204	-0.892877	0.0497518	endonuclease G, mitochondrial
CNAG_02205	-0.00981278	0.983831	pH-response regulator protein palC, pH-response regulator protein palC, variant
CNAG_02206	0.173402	0.531946	hypothetical protein, hypothetical protein, variant
CNAG_02207	0.255112	0.826845	hypothetical protein
CNAG_02208	-0.581376	0.0184017	ribonucleoside-diphosphate reductase large subunit
CNAG_02209	-0.359601	0.253704	nucleolar protein 56
CNAG_02210	0.210877	0.618269	ribonuclease Z
CNAG_02211	0.349389	0.0985454	hypothetical protein
CNAG_02212	-0.526168	2.24e-06	translation initiation factor 3 subunit A
CNAG_02213	-0.0352955	0.92014	epsin
CNAG_02214	0.658077	0.529887	ubiquitin-conjugating enzyme E2 J1
CNAG_02215	0.755431	0.000651418	transcriptional activator, transcriptional activator, variant
[truncated: 4,977 more rows]
